# Supplementary material for: Rice farmers’ preferences for seed quality, packaging, and source: A study from northern Bangladesh
Source: PLoS One. 2024 Jun 21;19(6):e0306059. doi: 10.1371/journal.pone.0306059 (PMC11192390; doi:10.1371/journal.pone.0306059)
Supplement: S1 Data — (XLS) [file pone.0306059.s001.xls]

## Sheet: Sheet1
HHID	seedquality_code	typeofpacket_code	SizeofPacket	Source_seed_code	yield_tha	age	Edu	Gender_male	farm_cat_code	lnLand	Distance_seed_dealer_km	Distance_Upazila_km	who_advice_code	Adulteratedseed	Costly	Paymorethanfixedprice	unavailableofseed	Availablebutnotintime	Differenthasslestocollect	lackofknowledge	dissatisfaction_sale_price	pricedifference_tk_kg
1	3	1	3	1	4.82773	32	16	1	1	5.99146	2	25	4	1	1	0	0	0	0	1	1	-7.58333
2	3	1	3	1	4.86515	50	2	1	1	6.21461	3	25	2	1	1	0	0	0	0	1	1	-8
3	3	1	4	3	4.80278	32	14	1	2	6.62007	5	22	4	1	0	0	0	0	0	0	1	-7.33333
4	3	1	3	1	4.86515	60	5	0	1	5.70378	2	25	4	1	1	0	0	0	0	0	0	-10
5	3	1	3	1	4.77159	35	12	0	1	5.70378	8	30	4	1	1	0	0	0	0	0	0	-8.33333
6	3	1	3	1	4.77159	48	17	0	1	5.29832	2	26	2	1	1	0	0	0	0	0	0	-7.58333
7	3	1	4	1	4.86515	60	10	0	2	6.55108	5	25	4	1	1	0	0	0	0	0	0	-7.08333
8	3	1	2	1	4.86515	38	10	0	1	5.29832	5	25	4	1	1	0	0	0	0	0	0	-8.5
9	3	1	2	3	4.86515	65	10	0	1	5.01064	10	25	4	1	0	0	0	0	0	0	0	-6.91667
10	3	1	3	1	4.7903	56	2	0	1	5.99146	1	26	4	1	1	0	0	0	0	0	0	-6.66667
11	3	1	3	1	4.86515	32	8	0	1	6.21461	10	25	4	1	1	0	0	0	0	0	0	-6.91667
12	3	1	2	1	4.67803	40	10	0	1	5.29832	10	25	4	1	1	0	0	0	0	0	0	-7.33333
13	3	1	3	1	4.77159	50	8	0	1	5.29832	8	25	4	1	1	0	0	0	0	0	0	-7.33333
14	3	1	3	1	4.76535	40	10	0	2	6.55108	8	25	4	1	1	0	0	0	0	0	0	-7.58333
15	3	1	3	1	4.80278	60	10	0	1	5.70378	6	30	4	1	1	1	0	0	0	0	0	-9.16667
16	2	2	2	1	4.67803	55	5	1	1	5.70378	6	30	4	0	1	0	0	0	0	1	1	-7.33333
17	3	1	3	1	5.01485	49	12	1	2	5.99146	5	30	2	1	1	0	0	0	0	0	0	-8.5
18	3	1	3	2	5.21444	48	8	1	3	7.31322	5	25	1	1	1	0	0	0	0	0	0	-7.5
19	2	1	4	3	2.6197	44	17	1	1	5.85793	5	5	4	1	0	0	0	0	1	0	0	1
20	3	1	3	1	4.1728	55	8	1	2	5.99146	5	38	4	1	1	0	0	0	0	0	0	-6.58333
21	3	2	3	1	5.14583	50	8	1	1	5.01064	10	40	4	1	1	0	0	0	0	0	0	-7.75
22	3	1	4	3	5.98788	72	5	1	1	3.55535	7	7	1	1	0	0	0	0	0	1	1	-13
23	3	1	4	3	6.55673	36	0	1	1	3.91202	3	3	4	1	0	1	0	0	0	1	1	-12.75
24	3	1	4	3	4.71545	65	0	0	1	5.52146	3	5	4	1	0	1	0	0	0	1	1	0
25	3	1	2	1	6.28727	32	10	0	1	5.52146	7	6	1	1	1	1	0	0	0	1	1	-5
26	3	1	4	3	4.94	65	12	0	1	4.60517	6	6	1	1	0	1	0	0	0	1	1	-13
27	3	1	4	1	4.49091	70	3	0	1	4.82831	1	5	3	1	1	1	0	0	0	1	1	-11
28	3	1	4	2	5.09531	70	10	0	1	6.10925	5	5	3	1	1	1	0	0	0	1	1	-6
29	3	1	4	3	5.70096	45	12	0	1	5.01064	1	6	3	1	0	0	1	0	0	1	1	-9.5
30	3	1	4	2	4.5957	26	7	0	1	3.8712	1	10	4	1	1	0	0	0	0	1	1	-0.75
31	3	1	4	3	5.0897	60	0	0	1	5.17048	1	10	4	1	0	0	0	1	0	1	1	-6.6
32	3	1	4	3	4.86515	50	0	0	1	5.29832	3	10	4	1	0	0	0	0	0	1	1	-0.333333
33	3	1	4	3	5.23939	28	10	0	1	5.99146	3	10	4	1	0	0	0	1	0	1	1	-1.83333
34	3	1	4	2	5.78953	32	10	0	1	6.2691	2	3	4	1	1	0	0	0	0	0	0	-2.25
35	3	1	4	3	8.81715	55	5	0	1	5.70378	10	30	4	1	0	0	0	1	0	0	0	-2.5
36	3	1	4	2	4.95684	60	0	0	2	7.1309	2	5	4	1	1	1	0	0	0	0	0	-1.5
37	3	3	2	3	4.34121	48	0	0	1	6.43775	25	25	2	1	0	0	0	0	0	0	0	1.5
38	2	3	3	1	5.98788	60	10	1	3	6.10925	25	25	2	0	1	0	0	0	0	0	0	-6
39	2	3	3	3	5.61364	35	5	0	1	5.29832	20	20	2	1	0	0	0	0	0	0	0	-14
40	3	1	3	3	5.83444	37	8	0	1	4.60517	14	14	2	1	0	0	0	0	0	0	0	-11.6667
41	3	1	3	3	5.61364	50	10	0	1	4.09434	15	15	2	1	0	0	0	0	0	0	0	-15
42	1	3	3	1	5.76333	39	16	0	1	3.4012	15	15	2	1	1	0	0	0	0	1	1	-15.8333
43	3	3	3	2	5.38909	30	0	0	1	4.31749	1	15	4	1	1	0	0	1	0	0	0	-4.5
44	3	1	3	3	5.0897	40	0	0	1	3.21888	2	17	1	1	0	0	0	0	0	0	0	-8.5
45	3	2	4	2	5.23939	30	5	0	1	4.82831	2	17	2	1	1	0	0	0	0	0	0	-8.5
46	3	1	3	3	4.97742	30	10	0	1	4.31749	2	17	1	1	0	1	0	0	0	0	0	-9
47	3	1	3	3	5.68848	50	0	0	1	4.60517	2	17	1	1	0	0	0	0	0	0	0	-9.5
48	3	1	4	3	5.35167	35	0	0	1	4.82831	2	17	2	1	0	0	0	0	0	0	0	-7.5
49	3	1	3	3	5.31424	54	5	0	1	3.91202	2	17	2	1	0	0	0	0	0	0	0	-9.5
50	3	1	2	3	4.60318	45	5	0	1	3.21888	2	17	2	1	0	0	0	0	0	0	0	-8
51	3	1	4	3	5.05227	50	0	0	1	4.60517	3	18	2	1	1	0	0	0	0	0	0	-8
52	3	1	4	3	4.67803	60	0	0	1	4.60517	3	15	2	1	1	1	0	0	0	0	0	-8
53	2	1	3	3	4.49091	47	0	0	1	4.60517	3	17	2	1	1	1	0	0	0	1	1	-10
54	2	1	4	1	6.73636	80	5	0	3	6.86693	2	14	2	1	1	0	0	0	0	0	1	-11.5
55	3	1	3	1	5.96917	32	10	0	1	5.99146	2	14	2	1	1	0	0	0	0	0	0	-13
56	2	1	3	3	4.86515	30	12	0	1	4.27667	2	14	2	1	1	0	0	0	0	1	1	-11
57	3	1	3	1	5.95045	30	5	0	2	4.96981	2	14	2	1	1	0	0	0	0	0	0	-5.25
58	2	1	4	1	6.73636	40	12	1	2	4.78749	2	14	2	1	1	0	0	0	0	0	1	-8.33333
59	3	1	3	2	4.42355	35	0	0	1	3.91202	1	17	2	1	1	0	0	0	0	1	1	-6
60	3	1	2	2	5.11589	37	6	1	1	4.12713	2	17	2	1	1	0	0	0	0	1	1	-6
61	3	1	3	2	4.42355	35	12	1	1	3.91202	2	17	2	1	1	0	0	0	0	0	0	-1.33333
62	3	1	2	1	4.78282	55	0	1	1	3.91202	2	17	2	1	1	0	0	0	0	0	0	-0.166667
63	3	1	4	3	4.3487	32	5	0	1	4.60517	2	17	2	1	1	0	0	0	0	1	1	-1.5
64	3	1	3	3	4.53208	36	5	0	1	5.29832	2	17	2	1	1	0	0	0	0	0	0	-8
65	3	1	4	2	4.97742	52	8	1	1	4.60517	2	17	2	1	1	0	0	0	0	0	0	-1
66	2	1	4	3	2.99394	40	0	1	1	3.61092	2	17	2	1	1	0	0	0	0	1	1	8
67	3	1	4	3	4.70048	40	5	0	1	3.91202	2	17	2	1	1	0	0	0	0	0	0	-2.5
68	2	1	3	2	2.99394	65	5	0	1	2.70805	2	25	2	1	1	0	0	0	0	1	1	-2
69	2	1	3	2	4.85767	52	8	1	1	4.97673	2	15	2	1	1	0	0	0	0	0	0	-5.75
70	1	1	3	2	6.175	65	0	1	1	3.17805	2	14	2	1	1	0	0	0	0	1	1	-2.5
71	3	1	4	2	5.10467	44	14	1	1	4.43082	2	15	1	1	1	0	0	0	0	0	0	-2.33333
72	3	1	3	1	6.99085	46	0	0	1	3.8712	2	15	1	1	1	0	0	0	0	1	1	-7
73	2	1	4	2	5.86812	55	7	1	1	4.56435	4	15	2	1	1	0	0	0	0	1	1	-4.5
74	3	1	3	3	4.61067	68	5	1	1	3.91202	2.5	25	3	1	1	0	0	0	0	0	0	1
75	3	1	3	1	4.94	90	0	1	1	4.96981	3	25	3	1	1	0	0	0	0	0	0	0
76	2	1	4	2	6.23114	52	12	1	1	5.29832	3	25	4	1	1	1	0	0	0	0	0	-5
77	3	1	4	2	6.54924	45	16	1	1	4.2485	3	25	4	1	1	0	0	0	0	1	1	-4
78	3	1	2	2	4.03433	40	16	1	1	5.48064	3	25	1	1	1	0	0	0	0	1	1	-2
79	3	1	3	3	4.94	35	10	0	2	6.04025	2	25	1	1	1	0	0	0	0	0	1	-4.83333
80	2	1	4	2	5.32547	45	5	1	1	4.78749	3	25	2	1	1	0	0	0	0	1	1	-3
81	2	1	3	3	4.94	25	12	1	1	3.68888	3	25	2	1	1	0	0	0	0	1	1	-4
82	2	1	3	1	4.82773	56	5	1	1	3.55535	3	25	1	1	1	0	0	0	0	1	1	-4.5
83	3	1	4	3	6.54924	60	0	1	1	4.56435	14	15	1	1	0	0	0	0	0	1	1	-8
84	3	1	4	3	6.41826	35	5	0	1	5.2575	14	15	1	1	0	0	0	0	0	1	1	-8.33333
85	3	1	4	3	6.58667	49	8	0	1	4.56435	14	15	1	1	0	0	0	0	0	1	1	-17.5
86	3	1	3	3	6.36212	30	0	0	1	3.17805	14	15	1	1	0	0	0	0	0	1	1	-13
87	2	1	2	3	5.61364	38	12	0	2	5.29832	14	15	4	1	0	0	0	0	0	0	1	-11
88	2	1	3	3	6.175	32	5	1	1	2.30259	14	15	1	1	0	0	0	0	0	1	1	-13.5
89	3	1	4	3	6.175	25	16	0	1	5.29832	14	15	4	1	0	0	0	0	0	1	1	-13.5
90	3	1	3	3	6.175	25	12	1	1	3.8712	14	15	1	1	0	1	0	0	0	1	1	-13
91	3	1	4	3	6.73636	50	12	0	1	4.78749	14	15	1	1	0	1	0	0	0	0	0	-15.75
92	3	1	2	3	5.42652	38	0	1	1	3.17805	3	15	1	1	0	0	0	0	0	0	0	-12
93	3	1	3	1	6.06273	32	15	1	1	5.29832	2	15	2	1	1	0	0	0	0	0	0	-6.83333
94	3	1	4	3	6.73636	45	12	1	1	5.29832	2	15	1	1	0	0	0	0	0	0	0	-8.33333
95	3	1	4	1	5.80076	52	12	1	2	5.99146	1	15	4	1	1	0	0	0	0	0	0	-9
96	3	1	4	1	5.80076	30	18	1	1	4.78749	1	15	4	1	1	0	0	0	0	0	0	-13
97	3	1	4	3	6.36212	50	15	1	1	5.29832	1	15	1	1	0	0	0	0	0	0	0	-8.33333
98	3	1	2	3	5.80076	55	0	1	1	3.8712	1	15	1	1	0	0	0	0	0	0	0	-10.5
99	3	1	3	1	6.51182	50	0	0	2	5.8861	1	15	1	1	1	0	0	0	0	0	0	-11.5
100	3	1	2	1	5.53879	55	0	0	1	3.17805	1	1	1	1	1	0	0	0	0	0	0	-11
101	3	1	2	3	5.72591	90	10	0	1	4.78749	2	17	1	1	0	0	0	0	0	0	0	-10.5
102	3	1	4	3	5.80076	55	5	0	1	4.60517	2	17	1	1	0	0	0	0	0	0	0	-11
103	3	1	3	3	6.54924	50	10	0	1	3.17805	2	17	1	1	0	0	0	0	0	0	0	-11
104	3	1	3	1	5.42652	60	0	0	1	4.56435	2	17	1	1	1	0	0	0	0	0	0	-11.5
105	3	1	3	1	5.65106	62	7	0	1	5.2575	2	15	4	1	1	0	0	0	0	0	0	-14.75
106	3	1	3	1	5.80076	40	5	0	1	3.17805	2	15	1	1	1	0	0	0	0	0	0	-11
107	2	1	3	3	5.61364	65	5	0	1	3.17805	2	15	4	1	0	0	0	0	0	1	1	-11
108	3	1	3	3	5.61364	66	0	0	1	4.27667	3	13	4	1	0	0	0	0	0	0	0	-8
109	3	1	3	3	5.50136	50	12	0	1	4.27667	3	14	4	1	0	0	0	0	0	0	0	-7
110	3	1	3	1	5.61364	50	8	0	1	5.48064	3	15	1	1	1	0	0	0	0	0	0	-10.5
111	3	1	2	3	5.72591	58	3	0	1	4.56435	3	16	1	1	0	0	0	0	0	0	0	-7.33333
112	3	1	4	3	5.50136	28	6	0	1	5.14166	2	13	1	1	0	1	0	1	0	0	0	-11
113	3	1	3	1	5.42652	30	5	1	1	4.27667	3	14	1	1	1	0	0	0	0	0	0	-11
114	3	1	3	3	3.5553	35	0	1	1	4.31749	2	8	4	1	0	0	0	1	0	0	0	-1
115	2	1	3	3	4.94	50	0	1	1	4.60517	2	8	4	1	0	0	0	0	0	1	1	-6
116	3	1	4	3	4.51898	55	8	1	1	5.16479	1	4	4	1	0	0	0	0	0	1	1	-1.66667
117	3	1	4	2	5.82446	54	8	1	1	5.99146	5	17	4	1	1	0	0	0	1	1	1	-0.25
118	3	1	4	2	4.8165	50	3	1	1	5.01064	1	17	4	1	1	0	0	0	1	0	0	-4.5
119	3	1	3	3	5.31424	30	8	0	1	5.29832	1	17	4	1	0	1	0	1	0	1	1	-0.333333
120	3	1	3	3	2.57105	65	10	1	1	4.78749	1	17	4	1	0	0	0	0	0	1	1	-3.5
121	3	1	4	3	5.10092	38	7	1	1	4.78749	1	17	4	1	0	0	0	1	0	1	1	-0.666667
122	3	1	3	3	4.52833	42	5	1	1	4.27667	1	17	4	1	0	0	0	1	0	1	1	-0.5
123	3	3	4	3	4.52833	39	16	1	1	5.48064	1	17	4	1	0	0	0	1	0	1	1	-1.16667
124	3	1	4	3	5.17016	50	14	1	1	5.70378	1	12	4	1	0	0	0	0	0	0	0	3.16667
125	3	1	3	3	4.11667	60	0	1	1	4.18965	1	12	4	1	0	0	0	0	0	1	1	-3.5
126	3	1	3	3	4.52833	38	0	1	1	5.81711	1	12	4	1	0	0	0	0	0	1	1	-6.5
127	3	1	3	3	4.09795	70	10	1	1	4.96981	0	12	4	1	0	0	0	1	0	1	1	-6
128	3	1	4	1	5.928	68	8	1	1	4.60517	1	12	4	1	1	0	0	0	0	1	1	-4
129	3	2	4	3	4.3225	34	5	1	1	5.12396	1	12	4	1	0	1	0	1	0	1	1	-5.5
130	3	2	4	3	2.75817	58	8	1	1	5.48064	1	11	4	1	0	1	0	1	0	1	1	-8.75
131	3	1	4	3	4.11667	56	8	1	1	5.81711	2	10	4	1	0	0	0	0	0	1	1	-12
132	3	1	4	3	4.44226	56	10	1	1	5.31812	4	10	4	1	0	0	0	0	0	0	0	-3.5
133	3	1	4	3	5.40032	57	0	1	1	5.78383	7	7	4	1	0	0	0	0	0	1	1	-4.75
134	3	1	4	2	5.52008	68	10	1	1	5.16479	7	7	4	1	1	0	0	0	0	1	1	-4.25
135	3	1	4	2	5.68661	35	10	1	1	5.92693	7	7	4	1	1	0	0	0	0	1	1	-4.25
136	3	1	4	3	5.3367	49	0	1	1	5.01064	2	7	4	1	0	0	0	0	0	0	0	-4.5
137	3	1	3	2	5.53317	55	0	1	1	5.0876	1	7	4	1	1	0	0	0	0	0	0	-1.25
138	3	1	2	3	5.04292	58	10	1	1	5.70378	8	8	4	1	0	0	0	0	0	1	1	-4.75
139	2	1	2	2	8.34373	28	10	1	1	5.56834	1	20	2	1	1	0	0	0	0	1	1	-7
140	3	1	3	3	3.5553	55	3	1	1	4.60517	1	10	4	0	0	0	0	0	0	1	1	-1.33333
141	3	1	3	3	5.35167	30	14	1	1	3.8712	1	9	4	1	0	0	0	0	1	0	0	-4
142	2	2	3	3	5.13461	35	6	1	1	3.8712	1	10	4	1	0	0	0	0	0	1	1	-4
143	3	1	4	3	5.14583	60	0	1	1	5.2575	1	8	4	1	0	0	0	0	0	0	0	-6
144	3	2	3	3	5.76333	50	0	1	1	4.56435	1	8	4	1	0	0	0	0	0	0	0	-5.5
145	3	1	4	3	4.73417	61	6	1	1	5.29832	1	8	4	1	0	0	0	0	0	0	0	-2.16667
146	3	1	4	3	4.94	62	10	1	1	4.78749	1	8	4	1	0	0	0	0	0	0	0	-3
147	3	1	4	3	4.87264	50	6	1	1	4.60517	1	8	4	0	0	0	0	0	0	0	0	-1.66667
148	3	1	3	3	4.58073	28	5	1	1	4.56435	1	8	4	1	0	0	0	0	0	0	0	-6.75
149	2	1	4	3	4.83895	52	5	1	1	4.31749	1	7	3	1	0	0	0	1	1	0	0	-5
150	3	1	4	3	4.52833	55	10	1	1	4.96981	1	8	4	1	0	0	1	1	0	0	0	-11.25
151	3	1	4	3	4.73417	37	10	1	1	5.2575	1	8	4	1	0	0	0	0	0	0	0	-1.5
152	2	1	4	1	4.83708	33	10	1	1	4.83628	1	6	4	1	1	0	1	0	0	1	1	-9.5
153	3	1	4	3	4.11667	61	10	1	1	4.70048	1	5	4	1	0	0	0	0	0	0	0	-4.16667
154	1	1	3	1	5.5575	45	4	1	1	4.56435	2	24	1	1	1	0	0	0	0	1	1	-1.66667
155	1	1	3	1	4.94	42	5	1	1	3.17805	0	24	1	1	1	0	0	0	0	1	1	1
156	2	1	4	1	5.26933	70	12	1	1	5.14749	0	24	1	1	1	0	0	0	0	1	1	-5
157	2	1	4	1	5.5313	33	10	0	1	4.60517	1	24	1	1	1	0	0	0	0	1	1	-12.6667
158	2	1	4	1	5.16455	38	8	0	1	4.56435	1	24	1	1	1	0	0	0	0	1	1	-2.5
159	2	1	3	1	5.3367	55	0	0	1	4.56435	2	24	2	1	1	0	0	0	0	1	1	-11.8333
160	1	1	4	1	5.92426	45	0	0	1	5.48064	2	25	1	1	1	0	0	0	0	1	1	-4.5
161	2	1	4	1	2.36521	67	0	0	1	3.29584	2	25	2	1	1	0	0	0	0	1	1	0
162	1	1	4	2	6.82992	60	0	0	1	4.20469	3	26	1	1	1	0	0	0	0	1	1	-5
163	1	1	4	1	5.43026	45	0	0	1	4.56435	3	26	1	1	1	0	0	0	0	0	0	-5
164	2	1	3	2	5.38909	54	5	0	1	3.17805	3	26	2	1	1	0	0	0	0	1	1	-4.5
165	2	2	4	2	4.93626	58	0	0	1	3.8712	3	26	1	1	1	1	0	1	0	1	1	-5
166	2	2	3	2	3.952	28	7	0	1	3.09104	3	26	2	1	1	0	0	0	0	1	1	-5.5
167	2	2	2	1	3.14738	55	6	0	1	6.17379	2	10	2	1	1	0	0	0	0	1	1	-2.16667
168	1	1	4	3	3.88838	31	12	0	1	4.60517	2	10	1	1	0	0	0	0	0	1	1	-7.33333
169	1	1	3	2	5.16455	65	10	0	1	4.60517	2	10	1	1	1	0	0	0	0	1	1	-3.33333
170	2	1	2	1	5.0373	68	2	0	1	4.78749	2	10	1	1	1	0	0	0	0	1	1	-9
171	3	1	4	1	6.04776	50	10	0	1	4.31749	2	10	1	1	1	0	0	0	0	0	0	-3.5
172	1	1	4	1	5.34792	35	5	0	1	3.58352	2	10	1	1	1	0	0	0	0	1	1	-5
173	1	1	4	2	5.16455	64	5	0	1	3.8712	10	10	2	1	1	0	0	0	0	1	1	-5
174	3	1	3	3	5.42652	35	5	0	1	3.8712	2	10	1	1	0	0	0	0	0	0	0	-11
175	2	1	3	2	4.85392	47	8	0	1	5.48064	3	13	1	1	1	0	0	0	0	1	1	-5.33333
176	2	1	4	1	5.46581	36	10	0	2	5.48064	3	12	2	1	1	0	1	0	0	0	1	-7.33333
177	1	1	3	1	3.88838	55	5	0	1	4.96981	3	13	1	1	1	0	0	0	0	1	1	-7.33333
178	1	1	3	1	5.40032	30	5	0	1	4.56435	3	12	1	1	1	0	0	0	0	1	1	-11.5
179	3	1	3	1	4.86515	45	6	0	1	5.48064	1	12	1	1	1	0	0	0	0	0	0	-7.83333
180	2	1	4	3	4.46471	35	7	0	1	4.38203	1	14	1	1	0	0	0	0	0	1	1	-8.33333
181	2	1	3	2	5.91303	50	0	0	1	3.8712	2	10	2	1	1	0	0	0	0	1	1	-2.33333
182	3	1	3	3	5.18326	45	3	0	2	5.81711	3	12	1	1	0	0	0	0	0	0	0	-12
183	1	1	3	2	5.16455	35	0	1	1	4.56435	2	14	1	0	1	0	1	0	0	1	1	-12
184	1	1	3	1	4.62938	40	0	0	1	3.17805	2	14	2	0	1	0	0	0	0	1	1	-12
185	1	1	3	1	5.37038	30	10	1	1	5.01064	2	14	1	0	1	1	1	0	0	1	1	-6.66667
186	1	1	3	3	4.58447	65	8	1	1	6.55108	25	15	3	1	0	0	0	1	0	1	1	-6.5
187	2	2	3	3	5.75211	50	10	1	1	4.74493	15	15	3	1	0	0	0	0	0	1	1	-3
188	3	1	4	3	5.61364	55	5	1	2	5.52146	5	15	3	1	0	1	0	0	0	0	0	-4
189	3	1	3	3	5.23939	32	5	1	1	5.01064	22	22	3	1	0	0	0	0	0	0	0	-6
190	3	1	3	3	5.61364	26	8	1	1	3.91202	22	22	3	1	0	0	0	1	0	0	0	-6.5
191	3	1	3	3	4.86515	62	0	1	1	5.01064	25	25	3	1	0	0	0	0	0	0	0	-9.83333
192	1	1	3	3	5.23939	32	17	1	2	5.70378	22	22	3	1	0	0	0	0	0	0	1	-8.16667
193	3	1	3	3	4.26636	35	0	1	1	3.91202	22	25	3	1	0	0	0	0	1	0	0	-8.16667
194	3	1	3	2	5.16455	55	5	1	2	5.52146	20	25	3	1	1	0	0	0	0	0	0	-11.5
195	3	1	3	1	4.52833	60	0	1	1	4.60517	5	28	3	1	1	0	0	0	0	0	0	-8.16667
196	3	1	3	2	4.97742	53	10	1	2	5.70378	7	25	3	1	1	0	0	0	0	0	1	-8.91667
197	3	1	3	3	5.61364	35	5	1	1	4.60517	4	25	3	1	0	0	0	0	0	1	1	-6.5
198	2	1	2	3	5.05227	55	8	1	1	4.60517	5	25	3	1	0	0	0	1	0	1	1	-9.83333
199	3	1	3	2	4.7903	55	5	1	2	5.29832	5	22	3	1	1	0	0	1	0	0	1	-9
200	2	1	3	1	4.86515	35	8	1	2	5.29832	3	25	3	1	1	0	0	0	0	0	1	-10.5
201	2	1	3	3	4.52833	50	5	1	1	4.31749	1	25	3	1	0	0	0	0	0	1	1	-9
202	2	1	1	3	5.05227	32	5	1	1	3.91202	1	25	3	1	0	0	0	0	0	1	1	-11.5
203	3	1	4	3	5.80076	50	0	1	2	5.66296	3	14	4	1	0	0	0	0	0	0	1	-6.16667
204	2	1	4	2	4.71545	50	8	1	1	3.68888	3	13	4	1	1	0	0	0	1	1	1	-11.3333
205	3	1	4	2	5.98788	45	17	1	2	5.70378	3	14	4	1	1	0	0	0	0	0	1	-19.1667
206	3	1	2	2	5.42652	32	5	1	1	3.17805	3	14	1	1	1	0	0	0	0	1	1	-10.5
207	3	1	3	3	5.50136	58	10	0	1	4.78749	3	14	1	1	0	0	1	0	0	1	1	-18.6667
208	3	1	3	1	5.72591	50	2	1	1	5.48064	1	13	1	1	1	0	0	0	0	1	1	-15
209	3	1	3	1	5.42652	35	5	1	1	3.17805	2	14	1	1	1	0	0	0	0	1	1	-6.66667
210	3	1	3	1	5.42652	26	3	1	1	4.56435	2	13	1	1	1	0	0	0	0	1	1	-10.5
211	1	1	3	1	6.175	25	6	1	1	3.17805	2	13	1	0	1	0	0	0	0	1	1	-6.33333
212	1	1	1	3	5.65106	36	5	1	1	5.12396	1	11	1	1	0	0	0	0	0	1	1	-13.25
213	3	1	4	1	5.72591	60	5	1	1	4.56435	1	15	1	1	1	0	0	0	0	1	1	-10
214	3	1	3	2	5.20197	95	10	1	1	3.8712	1	15	1	1	1	1	1	0	0	1	1	-11.5
215	3	1	3	2	5.38909	70	5	1	1	3.17805	2	15	1	1	1	1	1	1	0	1	1	-10
216	3	1	3	2	5.23939	45	10	1	1	3.17805	1	15	1	1	1	0	0	1	0	1	1	-10
217	3	1	3	1	5.42652	55	0	1	1	3.17805	1	15	1	1	1	0	0	0	0	1	1	-11
218	3	1	4	3	5.42652	70	2	0	1	3.8712	1	15	1	1	0	0	0	0	0	1	1	-10.5
219	2	1	4	1	5.14583	55	10	1	1	4.78749	2	13	1	1	1	0	0	0	0	1	1	-11.75
220	1	1	3	2	4.86515	67	0	1	1	3.17805	3	15	1	0	1	0	0	0	0	1	1	-10.5
221	2	1	3	3	5.50136	40	5	1	1	3.8712	5	10	2	1	0	0	0	0	1	1	1	-11
222	3	1	3	2	5.05227	32	5	1	1	3.8712	6	10	2	1	1	0	0	0	0	1	1	-11
223	3	1	4	1	5.20197	31	5	1	1	3.8712	6	10	1	1	1	0	0	0	0	1	1	-10.5
224	3	1	3	2	5.27682	50	0	0	1	3.17805	6	5	1	1	1	0	0	0	0	1	1	-11.5
225	2	1	1	2	5.434	52	5	1	1	4.49981	2	15	2	1	1	0	0	0	0	1	1	-11
226	2	1	2	3	5.434	35	6	0	2	4.27667	2	15	2	1	0	0	0	0	0	0	1	-11
227	1	1	3	2	5.434	28	10	1	2	5.29832	2	15	2	1	1	0	0	0	0	0	1	-6.5
228	3	1	3	1	5.23939	45	0	1	1	4.44265	15	15	3	1	1	0	0	0	0	1	1	-7
229	2	1	3	3	5.65855	35	5	1	1	3.17805	2	15	2	1	0	0	0	0	0	1	1	-10.5
230	3	3	3	3	4.49091	35	5	0	1	3.93183	15	15	3	1	0	0	0	0	0	0	0	-5
231	2	1	2	1	5.46394	45	17	1	1	4.60517	15	15	3	1	1	0	0	0	0	1	1	-5
232	2	1	3	1	5.16829	40	10	1	2	5.61677	15	15	4	1	1	0	0	0	0	0	1	-5
233	2	3	3	3	5.0398	49	14	1	2	5.85793	20	20	4	1	0	0	0	1	0	1	1	-6.33333
234	2	1	2	3	5.05227	29	17	1	1	5.01064	19	19	4	1	0	0	0	0	0	1	1	-6.5
235	3	1	3	3	4.90258	40	17	0	1	5.52146	19	19	4	1	0	0	0	0	0	0	0	-5
236	3	1	4	2	4.73417	56	8	0	3	6.21461	42	8	4	1	1	0	1	0	0	0	0	-2.58333
237	2	1	4	3	4.60692	62	10	0	2	5.85793	1	8	2	1	0	0	1	0	0	1	1	-4.5
238	2	1	3	3	4.64061	60	10	0	1	5.29832	75	1	3	1	0	0	0	0	0	1	1	-7.5
239	2	1	3	3	4.67803	34	10	0	1	5.07517	75	1	4	1	0	0	0	0	0	1	1	-13.25
240	3	1	2	3	3.74242	30	17	0	1	5.52146	14	14	3	1	0	0	0	0	0	0	0	-5
241	1	1	3	3	5.61364	30	8	0	1	4.31749	12	12	3	1	0	0	0	0	0	1	1	-9.83333
242	3	1	3	2	5.05227	65	8	0	1	3.91202	15	15	3	1	1	0	0	0	0	0	0	-7.33333
243	1	1	2	3	3.92955	31	17	0	1	5.01064	15	15	3	1	0	0	0	0	0	1	1	-9.83333
244	3	1	3	3	4.86515	37	8	0	1	4.31749	1	1	3	1	0	0	0	1	0	0	0	-5
245	1	1	2	3	4.75288	33	7	0	1	5.99146	1	1	4	1	0	1	0	0	0	1	1	-5
246	3	1	3	3	5.23939	35	8	0	1	5.29832	1	15	3	1	0	0	0	1	0	0	0	-5
247	3	1	3	3	3.92955	63	12	0	1	4.60517	1	15	4	1	0	0	0	0	0	0	0	-4.33333
248	3	1	3	3	3.74242	35	5	0	1	3.91202	2	15	4	1	0	0	0	0	0	0	0	-6.5
249	3	1	3	3	4.67803	35	10	0	1	5.01064	10	10	4	1	0	0	0	0	0	0	0	-7.16667
250	3	1	3	2	4.86515	50	2	1	1	4.31749	10	22	4	1	1	0	0	0	0	0	0	-7.16667
251	3	1	3	2	6.45568	32	17	1	1	5.01064	10	10	4	1	1	0	0	0	0	0	0	-4.5
252	2	1	3	2	4.58447	35	5	1	1	5.29832	10	22	4	1	1	0	0	0	0	1	1	-8.58333
253	3	1	3	1	5.23939	45	8	1	1	4.31749	10	22	3	1	1	0	0	0	0	0	0	-5.66667
254	2	1	2	3	4.74165	27	12	1	2	5.48064	2	15	1	1	0	0	0	0	0	1	1	-6.33333
255	2	1	4	1	5.48889	32	10	1	2	5.52146	10	22	3	1	1	0	0	0	0	1	1	-4.66667
256	3	1	4	3	5.7072	28	10	1	1	5.70378	10	25	4	1	0	0	0	0	0	1	1	-6.16667
257	1	1	4	1	4.99988	55	0	1	1	4.78749	3	15	1	0	1	0	0	0	0	1	1	-7
258	3	1	3	3	4.7404	42	8	1	1	4.38203	5	22	3	1	0	0	0	0	0	1	1	-6
259	2	1	4	2	4.71171	70	12	1	1	3.8712	3	15	1	1	1	0	0	0	0	1	1	-14
260	3	1	3	1	5.42652	50	8	0	1	5.29832	5	20	3	1	1	0	0	0	0	1	1	-8.16667
261	3	1	4	3	4.34121	52	14	0	1	4.96981	3	15	1	1	0	0	0	0	0	1	1	-11.5
262	2	1	2	2	5.05227	58	10	0	2	5.85793	5	25	3	1	1	0	0	0	0	1	1	-9.83333
263	1	1	3	3	4.60318	60	5	0	1	4.60517	3	15	2	1	0	0	0	0	0	1	1	-16.3333
264	2	1	2	3	5.20197	65	10	0	1	5.01064	15	25	3	1	0	0	0	0	0	1	1	-5.5
265	1	1	4	2	5.23939	50	0	0	1	3.8712	3	15	2	1	1	0	0	0	0	1	1	-19
266	1	1	4	2	5.38909	50	5	0	1	3.8712	3	15	1	1	1	0	0	0	0	1	1	-6.83333
267	2	1	3	2	5.14583	32	10	0	1	4.60517	5	22	3	1	1	0	0	0	0	1	1	-7
268	2	1	3	3	5.52008	36	17	0	2	5.52146	22	22	3	1	0	0	0	0	0	1	1	-6.5
269	3	1	3	1	5.23939	35	10	0	1	5.01064	22	25	3	1	1	0	0	0	0	1	1	-8.16667
270	2	1	3	3	5.11465	32	10	0	2	5.70378	10	25	4	1	0	0	0	0	0	1	1	-5.66667
271	3	1	3	1	5.14583	48	7	0	3	6.68461	10	25	4	1	1	0	0	0	0	0	1	-7.41667
272	3	2	3	2	4.99614	44	10	0	1	5.01064	8	28	4	1	1	0	0	0	0	1	1	-13.75
273	3	1	3	1	4.77159	35	10	0	1	5.52146	20	5	4	1	1	0	0	0	0	1	1	-16.75
274	3	1	3	1	4.86515	35	3	0	1	5.01064	5	25	4	1	1	0	0	0	0	1	1	-6.91667
275	3	1	3	1	4.80278	65	10	0	1	5.01064	5	25	4	1	1	0	0	0	0	1	1	-7
276	1	1	1	2	5.57621	36	17	0	2	5.85793	22	22	3	1	1	0	0	0	0	1	1	-6.5
277	1	1	3	1	5.33295	29	8	0	2	6.21461	15	22	3	1	1	0	0	0	0	1	1	-9.16667
278	2	1	3	1	5.23939	32	10	0	1	5.01064	22	22	3	1	1	0	0	0	0	1	1	-8.16667
279	3	1	3	2	5.42652	36	0	1	1	4.60517	22	25	3	1	1	0	0	0	0	1	1	-6.5
280	2	1	3	1	4.77159	60	4	1	1	5.29832	12	25	1	1	1	0	0	0	0	1	1	-6.66667
281	3	1	4	2	4.77159	35	2	1	3	7.69621	12	25	4	1	1	0	0	0	0	0	1	-7.91667
282	2	1	3	1	4.77159	26	14	1	2	5.70378	15	20	4	1	1	0	0	0	0	1	1	-5.91667
283	3	1	2	3	4.86515	60	5	1	1	6.30992	20	20	4	1	0	0	0	0	0	1	1	-6.66667
284	3	1	3	2	4.86515	45	17	1	2	6.39693	12	22	4	1	1	0	0	0	0	1	1	-6.91667
285	3	2	2	3	4.86515	38	10	1	1	4.60517	15	20	4	1	0	0	0	0	0	1	1	-4
286	3	1	3	1	4.77159	42	12	1	1	5.70378	15	20	4	1	1	0	0	0	0	1	1	-6.91667
287	3	1	3	1	4.86515	52	3	1	1	5.29832	14	20	4	1	1	0	0	0	0	1	1	-4.33333
288	3	1	4	1	3.77236	65	5	1	1	4.56435	3	4	4	1	1	0	1	0	0	1	1	-4.16667
289	3	1	4	3	4.98865	30	7	1	1	5.52146	1	18	4	1	0	0	0	0	0	1	1	-6.16667
290	3	1	3	1	5.56873	70	6	1	1	5.29832	1	18	4	1	1	0	0	0	0	1	1	-11.75
291	3	1	3	1	4.5433	35	0	1	1	4.31749	1	18	4	1	1	0	0	0	0	1	1	-5.16667
292	3	1	3	3	4.41045	63	10	1	1	5.12396	1	6	4	1	0	0	1	0	0	1	1	-4.83333
293	3	1	4	3	4.10793	30	10	1	1	6.21461	1	18	4	1	0	0	0	0	0	1	1	-6
294	1	1	4	3	4.34495	31	10	0	3	7.09008	18	18	4	1	0	0	0	0	0	0	1	-6
295	3	1	3	3	4.5433	57	8	1	1	5.01064	4	18	4	1	0	0	1	0	0	1	1	-8.66667
296	3	1	4	3	4.32624	45	0	1	1	4.31749	4	18	4	1	0	0	0	0	0	1	1	-10
297	1	1	3	3	5.00362	36	0	1	3	6.52209	4	18	4	1	0	0	1	0	0	0	1	-5.66667
298	3	1	3	3	5.51633	70	0	1	1	4.31749	5	18	4	1	0	0	0	0	0	1	1	-10
299	3	1	3	3	5.13461	75	0	1	1	5.70378	8	18	4	1	0	0	0	0	0	1	1	-9
300	3	1	3	3	4.74165	45	8	1	1	6.21461	5	18	4	1	0	0	0	0	0	1	1	-4
301	3	1	3	3	5.14209	55	0	1	1	3.91202	3	18	4	1	0	0	0	0	0	1	1	-9
302	3	1	4	3	5.14209	46	0	1	1	4.60517	3	18	4	1	0	0	0	0	0	1	1	-9
303	3	1	4	1	5.5313	65	0	0	1	4.82831	4	10	4	1	1	1	0	0	0	1	1	-8
304	3	1	4	3	5.13461	38	0	1	1	5.52146	3	10	4	1	0	0	0	0	0	0	0	-5.66667
305	3	1	4	3	5.13461	28	7	1	1	4.74493	3	10	4	1	0	0	1	0	0	0	0	-11.1667
306	3	1	2	3	4.74165	45	12	1	1	5.52146	3	10	3	1	0	0	1	0	0	0	0	-17
307	3	1	4	3	5.20945	60	15	1	1	4.92725	1	6	4	1	0	0	0	0	0	0	0	-10.6667
308	2	1	3	3	5.928	30	6	1	1	4.60517	1	6	4	1	0	0	0	0	0	1	1	-10
309	3	1	4	1	3.25217	66	14	1	1	3.4012	2	6	4	1	1	0	0	0	0	0	0	-9
310	3	1	4	1	4.93626	59	0	1	1	4.7185	1	2	4	1	1	0	1	0	0	0	0	-11.25
311	3	1	3	3	5.40032	60	8	1	1	5.01064	2	2	4	1	0	1	1	0	0	0	0	-8.75
312	3	1	3	3	5.13461	70	5	1	1	3.91202	2	5	4	1	0	1	0	0	0	0	0	-8.5
313	3	1	3	3	5.32921	50	0	1	1	4.00733	1	5	4	1	0	0	0	0	0	0	0	-9
314	3	1	4	3	3.98194	55	10	0	1	3.91202	2	3	4	1	0	0	0	0	0	0	0	-16.3333
315	3	1	4	3	5.96168	55	10	0	1	3.91202	2	5	4	1	0	0	0	0	0	0	0	-21.5
316	3	1	3	1	4.67055	49	12	0	1	4.90527	2	5	4	1	1	0	0	0	0	0	0	-8
317	3	1	4	3	4.94	38	10	0	2	7.34601	7	7	1	1	0	1	1	0	0	0	0	-3.33333
318	3	1	4	1	4.73791	55	14	0	1	4.78749	2	5	4	1	1	0	0	0	0	0	0	-9
319	3	1	4	1	5.13461	78	12	0	1	6.39693	2	5	1	1	1	0	1	0	0	0	0	-5.5
320	3	1	4	3	3.952	35	12	0	1	5.29832	3	3	4	1	0	0	0	1	0	0	0	-8.8
321	2	1	3	2	5.12712	32	12	0	1	4.27667	10	10	1	1	1	1	0	0	0	1	1	-10
322	2	1	3	2	6.06273	35	8	0	1	4.27667	10	10	1	1	1	0	0	0	0	1	1	-11.5
323	3	1	3	3	5.42652	35	5	0	1	3.8712	10	10	1	1	0	0	0	0	0	0	0	-11
324	3	1	3	2	5.87561	45	2	0	1	4.49981	10	10	4	1	1	0	0	0	0	0	0	-11
325	3	1	4	1	5.42652	25	16	0	1	4.49981	10	10	1	1	1	0	0	0	0	0	0	-11
326	3	1	3	2	5.16455	70	0	0	1	3.17805	10	10	1	1	1	0	0	0	0	0	0	-11
327	3	1	4	2	5.61364	35	11	0	1	3.17805	10	10	1	1	1	0	0	0	0	0	0	-10.5
328	3	1	1	2	5.16455	70	3	0	1	4.27667	10	10	1	1	1	0	0	0	0	0	0	-11.5
329	3	1	2	2	5.16455	65	0	0	1	4.27667	10	10	1	1	1	0	0	0	0	0	0	-11.5
330	3	1	3	1	5.5575	49	10	0	1	5.01064	10	10	4	1	1	0	0	0	0	0	0	-12.1667
331	3	1	2	2	5.42652	35	0	0	1	3.8712	10	10	4	1	1	0	0	0	0	0	0	-11
332	3	1	3	2	5.35167	30	9	0	1	4.78749	10	10	1	1	1	0	0	0	0	0	0	-6.16667
333	3	1	2	2	5.98788	30	0	0	1	3.68888	10	10	1	1	1	0	0	0	0	0	0	-10
334	3	1	3	2	5.61364	28	5	0	1	4.60517	10	10	1	1	1	0	0	0	0	0	0	-12
335	3	1	3	1	5.61364	25	5	0	1	3.17805	10	10	1	1	1	0	0	0	0	0	0	-8.5
336	3	1	3	2	5.05227	26	10	0	1	3.8712	11	11	1	1	1	1	0	1	1	0	0	-11
337	3	1	3	3	5.57621	45	9	0	1	5.01064	10	10	4	1	0	0	0	0	0	0	0	-11
338	3	1	2	1	5.05227	75	0	0	1	4.31749	11	11	1	1	1	0	0	0	0	0	0	-11
339	3	1	2	2	5.61364	25	8	0	1	3.17805	11	11	1	1	1	0	0	0	0	0	0	-11
340	3	1	3	2	5.35167	35	5	0	1	3.17805	11	11	1	1	1	0	0	0	0	0	0	-11
341	3	1	3	3	5.42652	32	8	0	1	5.01064	11	11	1	1	0	0	0	0	0	0	0	-11
342	3	1	3	2	5.61364	40	0	0	1	3.17805	11	11	1	1	1	0	0	0	0	0	0	-10.5
343	3	1	3	3	5.61364	30	3	0	1	3.17805	11	11	1	1	0	0	0	0	0	0	0	-11
344	3	1	2	2	5.16455	80	5	0	1	3.17805	11	11	1	1	1	0	0	0	0	0	0	-11
345	1	1	2	3	5.27682	60	0	0	1	4.78749	11	11	1	0	0	0	0	0	0	1	1	-11
346	3	1	2	2	5.16455	30	18	0	1	3.21888	11	11	1	1	1	0	0	0	0	1	1	-11.5
347	3	1	3	3	5.61364	37	0	0	2	5.78383	11	11	1	1	0	0	0	0	0	0	1	-12
348	3	1	2	2	5.38909	40	12	0	1	3.8712	11	11	1	1	1	0	0	0	0	1	1	-11
349	2	1	2	2	5.50136	35	10	0	1	4.44265	11	11	1	1	1	0	0	0	0	1	1	-11
350	3	1	2	1	5.53879	45	5	0	1	3.21888	11	11	1	1	1	0	0	0	0	1	1	-11
351	2	1	3	2	5.187	40	6	0	1	3.21888	10	11	1	1	1	0	0	0	0	1	1	-9
352	2	1	2	2	4.62938	50	5	1	1	5.29832	10	11	1	1	1	0	0	0	0	1	1	-8.5
353	1	1	3	2	5.49388	30	0	0	1	4.82831	10	11	1	1	1	0	0	0	0	1	1	-10.5
354	1	1	3	3	5.35167	26	12	1	1	5.01064	10	11	1	0	0	0	0	0	0	1	1	-11.5
355	1	1	3	3	5.187	70	0	1	1	5.29832	10	11	2	0	0	0	0	0	0	1	1	-11.5
356	1	3	3	2	4.97742	60	5	1	1	5.29832	10	11	2	0	1	1	0	0	0	1	1	-10
357	1	1	3	3	5.14396	32	8	1	1	5.0876	10	12	1	0	0	0	0	0	0	1	1	-10
358	2	1	3	1	5.04479	35	8	1	1	5.01064	10	12	1	1	1	1	0	0	0	1	1	-10.5
359	1	1	3	2	5.27682	45	5	0	1	3.52636	10	10	1	1	1	0	0	0	0	1	1	-5.16667
360	1	1	3	3	5.04105	40	10	1	1	4.12713	10	10	2	0	0	0	0	0	0	1	1	-11
361	2	1	3	1	5.35167	25	10	0	1	3.17805	10	10	2	1	1	0	0	0	0	1	1	-10.5
362	2	1	3	2	4.36367	28	5	1	1	5.16479	10	10	1	1	1	0	0	0	0	0	0	2.5
363	1	1	3	2	5.35167	55	4	0	1	4.82831	10	10	2	1	1	0	0	0	0	1	1	-5.5
364	1	1	4	1	5.187	55	9	1	1	4.82831	10	10	1	1	1	0	0	0	0	0	0	-10.5
365	1	2	3	1	4.77533	41	0	0	1	3.58352	10	11	2	0	1	0	0	0	0	1	1	-10
366	1	1	3	1	5.11402	61	1	1	1	5.01064	10	11	1	0	1	0	0	0	0	1	1	-10.5
367	2	1	3	3	4.92503	55	0	0	1	4.31749	10	10	1	1	0	0	0	0	0	1	1	-10.5
368	1	1	3	3	4.92503	32	10	0	1	4.31749	10	10	2	1	0	0	0	0	0	1	1	-9.5
369	2	1	3	2	4.95871	62	8	1	1	4.31749	10	10	1	1	1	0	0	0	0	1	1	-10
370	2	1	3	2	5.43026	61	10	1	1	4.12713	10	10	1	1	1	0	0	0	0	1	1	-10.25
371	2	1	3	2	4.56202	35	0	1	1	4.12713	10	10	1	1	1	0	0	0	0	1	1	-10
372	2	1	4	3	5.52008	52	12	1	1	5.16479	10	10	1	1	0	1	0	0	0	1	1	-11
373	1	1	4	2	5.29366	35	10	1	1	4.31749	10	10	1	1	1	0	0	0	0	1	1	-11
374	1	1	3	1	4.77533	32	8	1	1	5.29832	10	10	1	1	1	0	0	0	0	1	1	-10.5
375	2	1	4	2	4.13912	55	0	1	1	4.60517	10	10	1	1	1	0	0	0	0	1	1	-7.5
376	1	1	3	2	4.85018	36	0	0	1	3.68888	10	10	1	1	1	0	0	0	0	1	1	-10.5
377	2	1	4	2	4.42355	42	8	1	2	5.70378	10	10	1	1	1	0	0	0	0	0	1	-10.5
378	1	1	2	3	4.28508	53	0	1	1	4.60517	10	10	1	1	0	0	0	0	0	1	1	-13
379	2	1	3	2	5.01859	55	0	1	1	3.8712	10	10	1	1	1	0	0	0	0	1	1	-11
380	2	1	3	3	5.0897	45	0	1	1	3.58352	10	10	1	1	0	0	0	0	0	1	1	-11
381	2	1	3	2	4.95871	40	12	1	1	6.39693	12	22	4	0	1	0	0	0	0	1	1	-5.25
382	2	1	3	1	4.86515	35	10	1	1	5.01064	12	20	4	1	1	0	0	0	0	1	1	-5.66667
383	3	1	3	1	4.95871	52	10	1	1	4.60517	15	20	4	1	1	0	0	0	0	1	1	-6.91667
384	3	1	3	1	4.77159	38	10	1	1	6.10925	15	25	4	1	1	0	0	0	0	1	1	-6.66667
385	3	1	3	1	5.05227	40	4	1	1	5.52146	8	25	4	1	1	0	0	0	0	1	1	-16.25
386	2	1	3	1	4.86515	60	7	1	1	5.70378	5	16	4	0	1	0	0	0	0	1	1	-5.33333
387	2	1	3	1	4.11667	30	7	1	1	5.52146	5	22	4	0	1	0	0	0	0	1	1	-5.33333
388	3	1	3	2	4.86515	60	8	1	1	5.01064	3	25	4	1	1	0	0	0	0	1	1	-8.75
389	3	1	3	1	4.86515	50	5	1	1	5.29832	5	25	4	1	1	0	0	0	0	1	1	-7.33333
390	3	1	3	3	4.86515	35	10	1	1	4.60517	5	22	4	1	0	0	0	0	0	1	1	-5
391	3	1	2	3	4.49091	40	8	1	1	4.31749	3	25	4	1	0	0	0	0	0	1	1	-7.5
392	3	1	3	1	4.86515	65	9	1	1	5.85793	2	20	4	1	1	0	0	0	0	1	1	-7.75
393	3	1	3	1	5.05227	30	8	0	1	5.01064	1	18	3	1	1	0	0	0	0	1	1	-17.1667
394	3	1	3	3	5.23939	65	8	0	1	5.01064	0	20	4	1	0	0	0	0	0	1	1	-6
395	3	1	3	3	5.23939	30	5	0	1	5.01064	1	20	4	1	0	0	0	0	0	1	1	-15.5
396	2	2	2	1	3.57402	32	5	0	1	5.01064	1	20	4	0	1	0	0	1	0	1	1	-3.83333
397	2	1	3	3	4.97742	62	10	0	2	5.70378	1	15	3	1	0	0	1	1	0	0	1	-10
398	1	1	3	2	5.01485	45	8	0	1	5.85793	7	20	1	0	1	0	0	0	0	1	1	-10
399	3	1	3	2	5.0897	60	5	0	1	5.29832	1	20	3	1	1	0	0	0	0	1	1	-8.33333
400	2	1	3	1	4.84644	35	0	0	1	5.01064	7	25	3	1	1	0	0	0	0	1	1	-13.1667
401	2	1	2	3	4.97742	49	8	0	1	4.31749	7	25	3	1	0	0	0	0	0	1	1	-11.5
402	2	1	3	1	5.14583	32	8	0	1	5.16479	7	25	3	1	1	0	0	0	0	1	1	-10.75
403	2	1	3	3	4.7903	45	8	0	1	3.8712	8	22	3	1	0	0	0	0	0	1	1	-10
404	2	1	3	1	5.0897	50	17	0	2	5.99146	5	18	3	1	1	0	0	1	0	0	1	-10
405	2	1	3	3	5.0897	35	17	0	1	5.16479	8	25	3	1	0	0	0	0	0	1	1	-10
406	2	1	3	3	5.0897	50	12	0	2	5.99146	8	25	3	1	0	0	0	0	0	0	1	-16.25
407	3	1	3	3	5.07098	38	10	0	1	5.52146	8	28	3	1	0	0	0	0	0	1	1	-10
408	3	1	3	2	5.0897	40	8	0	1	5.52146	8	25	3	1	1	0	0	0	0	1	1	-10
409	2	3	3	2	5.0897	42	8	0	2	5.70378	7	25	3	1	1	0	0	0	0	0	1	-10
410	2	1	3	2	4.73417	40	10	0	2	5.99146	10	25	3	1	1	0	0	0	0	0	1	-8.33333
411	3	1	3	3	5.0897	33	17	0	3	6.68461	7	25	3	1	0	0	0	0	0	0	0	-10
412	2	1	3	1	4.97742	35	8	0	1	5.01064	8	25	3	1	1	0	0	0	0	1	1	-9
413	3	1	3	3	4.86515	46	5	0	1	5.29832	7	25	1	1	0	0	0	1	0	1	1	-11.5
414	1	1	3	1	5.05227	55	12	0	1	5.29832	8	25	3	1	1	0	0	0	0	1	1	-10.0833
415	3	1	3	1	4.97742	35	0	0	1	5.01064	7	25	3	1	1	0	0	0	0	1	1	-10
416	2	1	3	2	4.97742	35	10	0	3	6.39693	7	25	3	1	1	0	0	0	0	0	1	-8.33333
417	2	1	3	1	4.94	28	10	0	2	5.4161	5	25	3	1	1	0	0	0	0	0	1	-11.5
418	3	1	3	2	4.59071	49	10	0	1	6.55108	7	25	3	1	1	0	0	0	0	1	1	-4.83333
419	3	1	3	2	5.12712	50	10	0	2	5.29832	7	25	3	1	1	0	0	0	0	0	1	-10
420	3	1	3	3	5.0897	32	0	0	1	4.82831	7	25	3	1	0	0	0	0	0	1	1	-10
421	2	1	3	3	4.85891	36	12	0	3	6.68461	7	25	3	1	0	0	0	0	0	0	1	-10.5
422	3	1	3	1	4.67803	50	10	0	2	5.85793	5	25	3	1	1	0	0	0	0	0	1	-6.66667
423	2	1	3	1	4.92129	35	8	1	2	5.52146	5	25	3	1	1	0	0	0	0	0	1	-12.4167
424	3	3	3	2	4.97742	50	0	1	1	5.29832	7	25	1	1	1	0	0	0	0	1	1	-14.3333
425	2	3	3	3	4.86515	45	0	1	1	4.70048	1	20	3	1	0	0	0	0	0	1	1	-6.83333
426	2	1	3	3	4.62189	50	5	1	2	5.85793	1	20	3	1	0	0	0	0	0	1	1	-6.66667
427	1	1	2	1	4.97742	28	6	1	1	3.8712	3	15	1	0	1	0	0	0	0	1	1	-6.33333
428	3	1	2	2	5.33295	46	5	1	1	5.48064	3	15	1	1	1	1	0	0	1	1	1	-6.66667
429	3	1	2	1	5.42652	38	10	1	1	4.60517	3	15	4	1	1	0	0	0	0	1	1	-11
430	3	1	2	1	5.18326	32	5	1	1	4.60517	3	16	1	1	1	0	0	0	0	1	1	-6.5
431	3	1	2	1	5.20197	30	7	1	1	3.8712	3	16	1	1	1	0	0	0	0	1	1	-7.33333
432	2	1	2	1	5.29553	48	5	1	1	4.27667	2	16	1	1	1	0	0	0	0	1	1	-6.5
433	2	1	3	2	4.14661	75	0	1	1	3.91202	3	15	2	1	1	0	0	0	0	1	1	-20
434	3	1	2	2	5.23939	60	5	1	1	3.52636	2	16	1	1	1	1	0	0	0	1	1	-10.5
435	1	1	3	1	4.4591	55	0	1	1	4.82831	3	15	2	1	1	0	0	0	0	1	1	-11
436	3	1	2	2	5.50136	70	8	1	1	5.12396	2	16	1	1	1	0	0	0	0	1	1	-10
437	2	1	4	3	3.94452	62	10	1	3	7.6009	2	16	1	1	0	1	0	0	0	0	1	-8.33333
438	2	1	3	2	4.77533	85	0	1	2	5.85793	3	16	1	1	1	0	0	0	0	0	0	1
439	3	1	2	2	5.53879	25	7	1	1	3.17805	2	16	1	1	1	0	0	0	0	1	1	-11
440	2	1	2	2	5.09718	65	0	1	1	4.60517	2	16	1	1	1	0	0	0	0	1	1	-6.83333
441	2	1	2	2	5.12712	45	5	1	1	3.4012	2	16	1	1	1	0	0	0	0	1	1	-12
442	2	3	3	1	4.61067	65	0	1	1	4.12713	3	16	1	1	1	0	0	0	0	1	1	-12
443	1	1	3	2	4.51711	63	2	1	1	4.82831	2	16	1	0	1	1	0	0	0	1	1	-9.75
444	2	1	3	1	4.693	62	0	1	1	5.16479	3	16	1	1	1	0	0	0	0	1	1	-10.5
445	2	1	3	2	4.92503	48	8	1	1	5.01064	2	16	1	1	1	0	0	0	0	1	1	-11
446	3	1	2	3	5.29553	65	5	1	1	5.10595	3	15	1	1	0	1	0	1	1	1	1	-4
447	2	1	3	1	4.79779	38	0	1	1	4.82831	3	16	1	1	1	0	0	0	0	1	1	-6.33333
448	3	1	2	3	5.83818	33	8	1	1	5.28827	2	15	1	1	0	0	0	0	0	1	1	-11
449	1	2	2	2	4.67803	45	0	1	1	3.68888	2	15	2	1	1	0	0	0	0	1	1	-2.83333
450	2	1	4	3	5.59867	27	5	1	1	5.10595	3	16	2	1	0	1	0	0	0	0	0	-8.5
451	3	1	2	3	5.61364	45	5	1	1	5.10595	2	16	1	1	0	0	0	0	0	1	1	-10
452	2	1	3	2	4.77533	56	5	1	1	4.60517	2	16	2	1	1	1	0	0	0	1	1	-2
453	1	1	3	2	5.89806	60	12	1	1	5.29832	3	16	1	0	1	1	0	0	0	1	1	-8.66667
454	3	3	2	3	5.68848	52	16	1	2	4.60517	3	16	1	1	0	0	0	1	1	1	1	-14.25
455	2	1	2	2	5.09718	60	10	0	1	5.01064	2	16	2	1	1	1	0	0	0	1	1	-6.5
456	1	1	3	3	4.86515	31	8	0	2	5.39363	2	16	1	1	0	1	0	0	0	1	1	-3.66667
457	3	1	2	2	5.50136	48	8	0	1	5.29832	4	18	1	1	1	0	0	0	1	1	1	-7.16667
458	2	1	3	3	5.28805	52	6	0	2	6.25383	2	20	2	1	0	1	0	0	0	1	1	-4
459	1	1	3	2	4.56576	75	5	0	1	5.29832	3	20	1	0	1	1	0	0	0	1	1	-11
460	3	1	3	2	5.01485	58	7	0	1	5.29832	3	17	1	1	1	0	0	0	0	1	1	-7.5
461	2	1	3	2	4.77533	48	10	0	1	5.29832	3	20	4	1	1	1	0	0	0	1	1	-9
462	2	1	2	3	5.23939	50	0	0	1	4.60517	3	20	4	1	0	1	0	0	0	1	1	-14.5
463	3	1	2	3	5.72591	32	8	0	2	6.25383	4	20	1	1	0	0	0	1	1	1	1	-2.58333
464	3	1	2	2	5.35167	40	8	0	1	3.49651	4	20	1	1	1	0	0	0	0	1	1	-7.5
465	1	1	4	2	4.34121	52	10	0	1	4.94164	3	20	2	1	1	1	0	0	0	1	1	-4.16667
466	2	1	3	3	4.77533	43	0	0	1	4.82831	2	16	1	1	0	1	0	0	0	1	1	-5.83333
467	3	1	3	2	5.72591	45	5	0	1	5.10595	3	22	1	1	1	0	0	0	0	1	1	-10
468	2	3	2	2	5.46394	52	8	0	1	5.10595	4	20	1	1	1	0	0	0	0	1	1	-3.5
469	2	1	2	3	5.57621	40	18	0	1	4.60517	3	18	2	1	0	0	0	0	0	1	1	-2.75
470	3	1	4	3	5.76333	55	5	0	1	3.17805	1	18	4	1	0	0	0	0	0	1	1	-9.5
471	1	1	3	2	4.63125	31	0	0	1	5.2575	1	18	4	1	1	0	0	0	0	1	1	-4.66667
472	1	1	4	2	5.34543	30	14	0	1	5.99146	1	18	4	1	1	0	0	0	0	1	1	-3.5
473	3	1	3	1	5.76333	30	9	0	1	4.02535	1	18	4	1	1	0	0	0	0	1	1	-19
474	3	1	4	3	4.94	50	10	0	1	4.96981	1	18	4	1	0	0	0	0	0	1	1	-13.9
475	3	1	4	3	4.11667	45	0	0	1	3.91202	1	18	4	1	0	0	0	0	0	0	0	-14.25
476	3	1	4	3	4.94	48	0	0	1	3.91202	1	18	4	1	0	0	0	0	0	0	0	-6.66667
477	3	1	4	2	5.5575	65	10	0	1	4.78749	1	18	4	1	1	0	0	0	0	0	0	-9.5
478	3	1	4	3	5.58744	40	0	0	1	5.01064	1	18	4	1	0	0	0	0	0	0	0	-9
479	3	1	3	2	5.46394	35	0	0	3	6.55108	1	18	4	1	1	0	0	0	0	0	0	-5.16667
480	3	1	4	3	5.5313	55	0	0	1	3.17805	1	18	4	1	0	0	1	0	0	0	0	-9
481	3	1	4	3	4.94	50	0	0	1	3.91202	2	18	4	1	0	0	0	0	0	0	0	-24
482	3	1	3	2	3.49917	58	4	0	1	3.91202	2	18	4	1	1	0	0	0	0	0	0	-19.5
483	3	1	4	2	4.94	55	8	0	1	5.01064	2	20	4	1	1	0	0	0	0	0	0	-10
484	3	1	4	2	4.63125	33	0	0	1	5.29832	1	20	4	1	1	0	0	0	0	0	0	-4
485	3	1	4	3	4.94	48	5	0	1	3.09104	2	19	4	1	0	0	0	0	0	0	0	-5
486	3	1	4	3	4.94	45	5	0	1	5.29832	2	18	4	1	0	0	0	0	0	0	0	-10
487	3	1	4	3	4.94	45	5	0	1	3.8712	1	18	4	1	0	0	0	0	0	0	0	-21
488	3	1	3	3	3.94701	65	12	0	1	5.01064	3	17	4	1	0	0	0	0	0	0	0	-8.33333
489	2	1	2	2	5.29615	56	2	0	1	5.16479	3	18	4	1	1	0	0	0	0	1	1	-7.08333
490	3	1	3	1	4.05866	75	10	0	2	5.70378	2	18	4	1	1	0	0	0	0	0	0	-4.66667
491	3	1	4	2	4.97742	42	10	0	1	4.49981	4	18	4	1	1	0	0	0	0	0	0	-15
492	3	1	4	2	4.94	75	12	0	1	4.60517	4	18	4	1	1	0	0	0	0	0	0	-5.16667
493	3	1	4	1	3.5553	57	8	0	1	4.65396	5	12	4	1	1	0	0	0	0	1	1	-5
494	3	1	4	3	4.90632	46	0	0	1	4.31749	4	20	4	1	0	0	0	0	0	1	1	-10.75
495	3	1	4	1	4.45723	45	5	1	1	5.29832	4	20	4	1	1	0	0	0	0	1	1	-7.16667
496	3	1	4	1	5.47517	23	10	1	1	5.70378	4	20	4	1	1	0	0	0	0	1	1	-7.66667
497	3	1	4	2	4.96245	30	6	1	1	4.31749	4	20	4	1	1	0	0	0	0	1	1	-11
498	3	1	3	2	3.74991	30	0	1	1	3.91202	4	20	4	1	1	0	0	0	0	1	1	-10
499	3	1	4	3	4.44226	55	5	1	1	3.91202	4	20	4	1	0	0	0	0	0	1	1	-9
500	3	1	4	2	3.98942	42	0	1	1	3.8712	4	20	4	1	1	0	0	0	0	1	1	-10
501	3	1	4	2	4.97368	55	0	1	2	6.21461	4	20	4	1	1	0	0	0	0	1	1	-14.5
502	1	1	4	2	4.14661	45	5	1	1	4.60517	4	18	4	1	1	0	0	0	0	1	1	-7.91667
503	3	1	4	2	4.96245	48	12	1	1	4.23411	4	18	4	1	1	0	0	0	0	1	1	-10.5
504	3	1	4	3	3.82663	36	15	1	2	5.85793	4	18	4	1	0	0	0	0	0	1	1	-19.875
505	3	1	4	3	5.56124	55	12	1	1	5.61677	4	18	4	1	0	0	0	0	0	1	1	-9
506	3	1	4	3	3.60957	50	16	1	1	5.52146	4	18	4	1	0	0	0	0	0	1	1	-10
507	1	1	4	2	4.73791	45	12	1	1	4.60517	4	18	4	0	1	0	0	0	0	1	1	-5.66667
508	3	1	4	3	4.73791	30	6	1	1	4.60517	4	20	4	1	0	0	0	0	0	1	1	-9.5
509	2	1	4	3	5.24875	70	0	1	1	5.4161	4	20	4	1	0	0	0	0	0	1	1	-5.91667
510	3	1	4	3	4.94	55	0	1	1	2.89037	4	20	4	1	0	0	0	0	0	1	1	-9.5
511	3	1	4	3	5.5575	55	10	0	1	5.2575	1	7	4	0	0	0	0	0	0	1	1	-3
512	3	1	3	3	4.83708	35	10	0	1	4.27667	1	6	4	1	0	0	0	0	0	1	1	-2.75
513	1	1	4	3	4.52833	38	0	0	1	4.60517	1	8	3	1	0	0	1	1	0	0	0	-6.75
514	3	1	4	3	4.52833	45	10	0	1	4.09434	2	8	4	1	0	0	0	0	0	1	1	-4.33333
515	1	1	4	3	5.14583	35	8	0	1	5.48064	2	8	4	1	0	0	0	0	1	1	1	-4
516	1	1	4	3	5.5575	50	10	0	1	6.17379	2	8	3	0	0	0	0	0	1	1	1	-6.5
517	3	1	2	3	5.45271	37	15	0	1	4.8828	2	6	4	1	0	0	0	0	0	0	0	-6.5
518	3	1	4	3	4.63125	37	5	0	1	4.96981	1	6	4	1	0	0	0	0	0	1	1	-3.25
519	3	1	4	3	4.68177	37	7	0	1	4.78749	2	6	4	1	0	0	0	0	0	1	1	-4.91667
520	3	1	4	3	4.52833	48	0	0	1	3.8712	1	7	4	1	0	0	0	0	0	1	1	-13
521	3	1	4	3	4.83708	43	12	0	1	5.29832	2	7	4	1	0	0	0	0	0	1	1	-2.91667
522	3	1	3	3	4.52833	48	0	0	1	4.78749	2	8	4	1	0	0	0	0	0	1	1	-17.8333
523	3	1	4	2	5.04292	50	0	0	1	5.2575	2	7	4	1	1	0	0	0	0	1	1	-10
524	3	1	4	3	4.3225	50	0	0	1	5.95064	3	8	4	1	0	0	0	0	0	1	1	-3.66667
525	3	1	4	3	5.24875	60	5	0	1	5.2575	2	8	4	1	0	0	0	0	0	1	1	-2.75
526	3	1	4	3	4.73417	50	8	0	1	5.52146	2	7	4	1	0	0	0	0	0	1	1	-4.16667
527	3	2	2	3	4.11667	65	0	0	1	4.09434	2	7	4	1	0	0	1	0	1	0	0	-5
528	3	1	4	3	5.24875	65	0	1	1	5.48064	2	7	4	1	0	0	0	0	0	0	0	-7
529	2	3	3	3	4.52833	48	12	1	1	4.56435	4	10	4	1	0	0	0	0	0	1	1	-7.5
530	3	1	4	2	4.45972	60	7	1	1	6.17379	3	12	4	1	1	0	0	0	0	1	1	-4.66667
531	3	1	2	3	5.45458	35	5	1	1	6.47389	1	10	4	1	0	0	0	0	0	1	1	-8.25
532	3	1	4	2	4.62938	57	3	1	1	2.30259	1	10	4	1	1	0	0	0	0	1	1	-8.5
533	3	1	4	3	5.04292	55	0	1	1	4.78749	1	10	4	1	0	0	0	0	0	1	1	-8.25
534	3	1	3	2	5.14583	37	10	1	1	4.78749	2	12	4	1	1	0	1	0	1	1	1	-8.25
535	3	1	3	2	4.3225	52	0	1	1	5.01064	1	12	4	1	1	0	0	0	0	1	1	-3.75
536	3	1	4	3	4.94	40	12	1	1	5.8861	2	12	4	0	0	0	0	0	0	1	1	-3.5
537	3	1	4	3	4.52833	55	5	1	1	5.2575	4	9	4	1	0	0	0	0	0	1	1	-5.5
538	3	1	4	2	4.80278	65	12	1	1	5.99146	4	12	4	1	1	0	0	0	0	1	1	-8.33333
539	2	1	4	2	4.73417	61	8	1	1	6.21461	3	12	4	1	1	0	0	0	1	1	1	-9.25
540	2	3	2	2	3.43929	60	10	1	1	4.60517	3	15	4	1	1	0	0	0	0	0	0	-8
541	3	1	4	2	5.39782	60	2	1	1	4.60517	2	12	4	1	1	0	0	0	0	1	1	-8.25
542	3	1	4	2	5.43213	55	0	1	1	5.52146	3	12	4	1	1	0	0	0	0	0	0	-9.25
543	2	1	4	3	4.94	59	16	1	1	5.99146	2	12	4	1	0	0	0	0	0	1	1	-11.5
544	3	3	4	2	4.74165	42	16	1	1	4.82831	3	13	4	1	1	0	0	0	1	1	1	-9.5
545	3	3	4	3	5.0897	62	10	1	1	4.82831	3	12	4	1	0	0	0	0	1	1	1	-7.5
546	3	1	4	3	4.83708	59	16	1	1	6.21461	1	12	4	1	0	0	0	0	1	1	1	-9.75
547	3	1	3	3	5.82508	55	0	1	1	5.29832	3	12	4	1	0	0	0	0	0	1	1	-9.5
548	3	1	4	3	4.74072	51	18	1	3	7.49554	3	12	4	1	0	0	0	0	0	0	0	0.75
549	3	1	4	3	5.03917	52	0	1	1	5.29832	3	12	4	1	0	0	0	0	0	0	0	-3.33333
550	3	1	4	3	4.61067	30	18	1	1	5.01064	2	12	4	1	0	0	0	0	1	0	0	-10.1667
551	3	1	3	2	5.59867	58	0	1	1	5.16479	3	10	4	1	1	0	0	0	0	0	0	-18.6667
552	3	3	3	3	5.13835	58	0	1	1	4.31749	3	12	4	1	0	0	0	0	0	0	0	-8
553	3	1	3	3	4.83708	45	12	1	1	4.8828	1	10	4	1	0	0	0	0	0	0	0	-3
554	2	3	2	2	4.34495	63	0	1	1	4.82831	3	10	4	1	1	0	0	0	0	1	1	-9.5
555	2	1	4	2	4.3487	45	10	1	1	5.01064	2	12	4	1	1	0	0	0	0	1	1	-10
556	3	1	4	2	4.63125	41	10	1	1	5.04343	1	10	4	1	1	0	0	0	1	0	0	-12.75
557	3	1	4	2	4.3225	57	0	0	1	5.1358	1	10	4	1	1	0	0	0	0	0	0	-13.25
558	3	1	3	2	4.52833	66	12	0	1	4.09434	3	10	4	1	1	0	0	0	0	0	0	-8.5
559	3	1	4	3	7.51292	39	10	0	3	6.68461	2	10	4	1	0	0	0	0	0	0	0	5.5
560	3	1	3	3	4.94	50	8	0	1	4.75359	1	10	4	1	0	0	0	0	0	0	0	-18.9167
561	3	1	3	2	4.3225	38	10	0	1	6.2691	1	12	4	1	1	0	0	0	0	0	0	-10.5
562	3	3	3	3	4.52833	48	0	0	1	5.12396	1	12	4	1	0	0	0	0	1	0	0	-12.75
563	3	1	4	2	5.14583	40	16	0	1	5.01064	1	12	4	1	1	0	0	0	0	0	0	-5.25
564	3	3	4	2	4.21958	38	0	0	1	5.66296	1	12	4	1	1	0	0	0	0	0	0	-11.25
565	3	3	4	3	4.11667	46	16	0	1	4.60517	1	12	4	1	0	0	0	0	0	1	1	-4.75
566	2	1	3	3	4.11667	66	10	0	1	5.0626	2	8	4	1	0	0	0	0	1	0	0	-5
567	2	3	3	3	4.73417	61	0	0	1	5.48064	2	8	4	1	0	0	0	0	0	1	1	-7.33333
568	3	1	3	2	5.14583	60	6	0	1	5.01064	1	12	4	1	1	0	0	0	0	1	1	-9.5
569	3	1	4	1	5.28306	37	8	0	1	6.17379	2	14	4	1	1	0	0	0	0	1	1	-10.8333
570	2	1	4	2	4.94	50	0	0	1	5.01064	2	20	1	1	1	0	0	0	1	1	1	-13
571	3	1	3	3	5.76333	38	0	0	1	4.96981	2	22	1	1	0	0	0	1	0	1	1	-11
572	3	3	2	2	4.73417	55	0	0	1	4.60517	2	20	4	1	1	0	0	0	0	1	1	-12.5
573	3	1	4	3	4.73417	38	0	1	1	5.66296	2	20	4	1	0	0	0	0	0	1	1	-8.5
574	3	1	4	2	5.928	45	12	1	1	5.99146	1	25	4	1	1	0	0	0	0	1	1	-2.66667
575	3	1	4	3	4.84083	47	7	1	1	4.38203	1	25	4	1	0	0	0	0	0	1	1	-21.75
576	3	1	3	3	5.13461	50	0	0	1	4.31749	1	25	4	1	0	0	0	0	0	1	1	-11.75
577	3	3	1	3	4.3487	51	18	1	1	4.31749	1	25	4	1	0	0	0	1	0	0	0	-10
578	3	3	2	3	4.5433	45	0	1	1	4.31749	1	24	4	1	0	0	0	0	0	1	1	-5
579	3	2	3	1	5.928	56	4	1	1	5.01064	1	24	4	1	1	0	0	1	0	1	1	-14.5
580	3	1	3	3	5.35167	42	10	1	1	4.31749	1	20	4	1	1	0	0	1	0	1	1	-11.5
581	3	1	3	3	4.82773	46	8	1	1	5.2575	3	10	4	1	1	0	0	0	0	1	1	-4.75
582	3	3	3	3	4.52833	33	18	1	1	4.96981	2	10	4	1	1	0	0	0	0	1	1	-9.5
583	3	3	2	3	4.94	37	0	1	1	5.37528	2	10	4	1	1	0	0	0	0	1	1	-13
584	3	3	3	3	5.35167	65	0	1	1	4.31749	2	12	4	1	1	0	0	0	0	1	1	-9.5
585	3	3	4	1	5.13835	60	0	1	1	5.70378	2	22	4	0	1	0	0	0	0	1	1	-11.5
586	3	1	3	2	4.73417	35	12	1	1	4.82831	2	14	4	1	1	0	0	0	0	1	1	-11.5
587	3	3	4	2	3.952	67	0	1	1	6.05209	3	24	4	1	1	0	0	0	1	1	1	-20
588	3	3	2	1	4.3487	65	6	1	1	5.52146	3	24	4	1	1	0	0	0	0	1	1	-10
589	3	1	4	1	4.3487	68	5	1	1	5.52146	3	24	4	1	1	0	0	0	0	1	1	-12
590	1	1	3	2	5.69971	56	0	1	2	5.29832	2	18	2	1	1	0	0	0	0	0	0	3
591	2	1	3	1	5.48639	55	0	1	1	5.01064	2	18	4	1	1	1	1	0	0	1	1	-3.25
592	2	1	4	2	4.77533	65	10	1	2	5.29832	2	20	4	1	1	1	1	0	0	1	1	-5
593	2	1	2	2	4.98491	75	12	1	2	4.60517	2	18	1	1	1	0	0	0	0	1	1	-4.33333
594	2	1	3	2	5.61364	35	0	1	1	4.49981	2	18	4	1	1	1	1	0	0	1	1	-3.5
595	2	1	3	2	4.60318	83	0	1	1	4.09434	2	18	1	1	1	0	0	0	0	1	1	-9
596	2	1	3	2	4.71545	68	0	1	1	5.29832	2	20	4	1	1	0	0	0	0	1	1	-6.33333
597	3	1	4	2	4.94	57	12	1	1	4.99721	2	20	1	1	1	0	0	0	0	1	1	-4
598	2	1	4	1	5.65106	35	5	1	2	6.20456	5	22	4	1	1	0	0	0	0	1	1	-9.75
599	1	1	4	2	5.13461	65	10	1	1	4.60517	1	22	4	0	1	0	0	0	0	1	1	-11
600	1	1	3	2	5.31424	48	14	1	3	5.99146	2	16	1	0	1	0	0	0	0	0	1	-9
601	1	1	2	1	4.47594	55	5	1	1	4.59512	2	16	1	1	1	1	0	0	1	1	1	-9.5
602	1	1	3	1	4.89509	58	0	1	1	5.29832	2	18	4	0	1	0	0	0	0	1	1	-3.08333
603	2	1	4	2	4.84457	40	16	1	2	5.99146	1	22	2	1	1	1	1	0	0	1	1	-4.33333
604	2	1	4	3	5.3342	70	10	1	2	5.85793	1	22	2	1	1	0	0	0	0	1	1	-11.25
605	1	1	3	2	5.0897	28	7	1	1	5.43808	3	26	1	0	1	0	0	0	0	1	1	-5.66667
606	1	1	3	2	5.31424	32	0	1	1	5.01064	2	28	1	1	1	0	0	0	0	1	1	-12
607	2	1	3	1	4.61067	30	0	1	2	4.82831	2	26	1	1	1	0	0	0	0	1	1	-4
608	2	1	3	1	5.44523	65	0	1	1	5.48064	1	27	1	1	1	1	0	0	0	1	1	-7.75
609	1	1	3	2	4.78282	55	5	1	1	5.29832	2	26	2	0	1	1	0	0	0	1	1	-5.33333
610	3	1	3	3	4.87638	48	5	1	1	5.1358	1	24	1	1	1	0	0	0	0	1	1	-5.33333
611	2	1	3	1	4.50214	55	0	1	1	4.31749	2	25	4	1	1	0	0	0	0	1	1	-5
612	2	1	4	1	5.11964	60	0	1	3	5.29832	2	25	2	1	1	1	0	0	0	0	1	-11.5
613	2	1	3	2	4.70048	42	16	1	1	5.01064	2	23	4	1	1	0	0	0	0	1	1	-8.25
614	1	1	3	2	4.85018	58	0	1	1	5.29832	6	25	1	0	1	1	0	0	0	1	1	-9.75
615	1	1	3	2	4.94	43	12	1	1	5.01064	4	28	1	1	1	1	1	0	0	1	1	-9.5
616	3	1	3	2	5.49388	58	0	1	3	5.70378	5	25	1	1	1	0	0	0	0	0	1	-12
617	3	3	2	3	5.46394	52	0	1	1	4.60517	2	18	2	1	1	0	0	0	0	1	1	-4.5
618	3	3	2	2	5.23939	68	0	1	1	3.17805	2	19	2	1	1	0	0	0	0	1	1	-8
619	1	1	2	2	5.53879	55	5	1	2	5.70378	1	19	2	0	1	0	0	0	0	0	1	-10
620	3	1	3	3	5.72591	50	16	1	1	5.29832	6	18	1	1	1	0	0	0	0	1	1	-8
621	3	1	2	2	5.38909	55	0	1	1	4.60517	1	20	1	1	1	1	0	1	0	1	1	-5.33333
622	3	3	2	1	5.57621	65	10	1	2	5.57595	1	20	1	1	1	0	0	0	0	0	1	-5.66667
623	3	1	2	2	5.72591	36	5	1	1	3.4012	7	23	1	1	1	0	0	0	0	1	1	-8
624	3	3	2	2	5.61364	70	0	0	1	3.17805	3	23	1	1	1	0	0	0	0	1	1	-7
625	3	1	3	2	5.76333	38	12	1	2	5.29832	6	18	4	1	1	0	0	0	0	0	1	-5.16667
626	3	1	2	3	5.91303	64	10	1	1	5.29832	3	15	4	1	1	0	0	0	0	1	1	-8.5
627	2	1	3	2	5.69784	50	0	1	3	6.55108	2	16	1	1	1	0	0	0	0	0	1	-9.5
628	3	1	2	2	5.87561	40	5	1	1	3.21888	2	18	1	1	1	0	0	0	0	1	1	-8
629	2	1	3	3	5.53879	32	10	1	2	5.52146	26	26	4	1	1	0	0	0	0	0	1	-8.5
630	3	3	2	2	5.28929	61	12	1	2	5.52146	25	26	1	1	1	0	0	0	0	0	1	-7
631	3	1	3	1	5.26434	35	5	1	2	5.29832	3	26	4	1	1	0	0	0	0	0	1	-8.66667
632	3	1	2	2	5.50136	50	8	1	1	4.31749	3	26	1	1	1	0	0	0	0	1	1	-4.33333
633	3	1	2	2	5.23939	40	0	1	1	4.31749	3	28	2	1	1	0	0	0	0	1	1	-0.5
634	3	1	2	2	5.46207	52	12	1	2	5.29832	1	30	2	1	1	0	0	0	0	0	1	-5
635	3	1	3	2	5.66977	40	16	1	2	5.70378	2	28	1	1	1	0	0	0	0	0	1	-9
636	1	1	2	2	5.72591	46	10	1	1	4.60517	3	28	1	0	1	0	0	0	0	1	1	-10
637	3	1	2	2	5.5575	28	0	1	1	4.60517	2	20	4	1	1	0	0	1	0	1	1	-6
638	3	1	2	2	5.33295	28	0	1	1	4.31749	2	20	4	1	1	0	0	0	0	0	0	-8
639	3	1	3	2	5.29553	42	15	1	3	6.68461	2	20	1	1	1	0	0	0	0	0	0	-8.5
640	3	1	4	2	5.53879	42	10	1	1	4.60517	1	20	1	1	1	0	0	0	0	0	0	-6
641	3	1	3	2	5.35167	50	10	1	1	4.60517	2	20	1	1	1	0	0	0	0	0	0	-6.5
642	2	3	2	2	5.31424	45	0	1	1	3.55535	2	22	1	1	1	0	0	0	0	1	1	-7.5
643	3	1	2	2	5.27682	75	0	1	2	5.70378	5	20	1	1	1	0	0	0	0	0	0	-8
644	1	1	1	1	4.93439	40	0	1	1	5.01064	2	26	4	1	1	0	0	0	0	1	1	-8.5
645	1	2	3	2	4.52833	35	8	1	1	4.29046	2	25	3	1	1	0	0	0	0	1	1	-7.25
646	2	1	3	1	4.30628	38	10	1	1	5.52146	5	35	3	1	1	0	0	0	0	1	1	-8.33333
647	2	2	3	2	4.26636	57	10	1	3	6.85646	2	38	3	1	1	0	0	0	0	0	0	-9.5
648	2	2	1	2	4.26636	42	12	1	2	5.70378	2	35	3	1	1	0	0	0	0	0	1	-9.5
649	2	2	3	3	3.59273	32	8	1	1	3.68888	1	30	3	1	0	0	0	0	0	1	1	1
650	3	3	3	1	4.76411	70	5	1	1	4.31749	2	30	3	1	1	0	0	0	0	0	0	-11.5
651	2	2	3	1	4.97742	35	8	1	2	5.85793	5	35	3	1	1	0	0	0	0	0	0	-22
652	2	2	2	2	4.61815	45	10	1	1	5.29832	2	28	3	1	1	1	1	1	1	1	1	-18.25
653	1	2	4	3	4.93376	50	10	1	3	6.74524	2	35	1	1	0	0	0	0	0	0	0	7.33333
654	2	2	2	1	5.02109	48	5	1	2	5.99146	5	35	3	1	1	0	0	0	0	0	1	-8.5
655	2	3	3	3	4.64996	48	12	1	1	5.52146	2	38	3	1	0	0	0	0	0	1	1	-5.5
656	2	2	3	3	4.86515	35	10	1	2	5.70378	5	25	1	1	0	1	1	1	1	0	1	-9.5
657	2	2	3	1	4.5957	55	8	1	1	5.02388	4	25	3	1	1	1	1	1	1	0	0	-9.5
658	2	3	2	1	4.62189	38	10	1	1	5.52146	5	25	4	1	1	0	0	0	0	1	1	-11.5
659	2	2	2	1	4.51274	39	10	1	1	5.01064	2	25	3	1	1	1	1	1	1	1	1	-8.16667
660	2	2	2	1	4.58447	35	12	1	2	5.01064	2	25	3	1	1	1	1	1	1	0	1	-9.75
661	2	2	2	2	4.34121	50	0	1	2	5.70378	2	27	3	1	1	1	1	1	1	0	1	-9
662	2	1	3	1	4.56576	55	10	1	1	5.52146	5	25	3	1	0	1	0	1	0	1	1	-18
663	2	2	3	1	4.58447	35	5	1	1	5.29832	5	25	3	1	1	0	0	1	1	1	1	-10.1667
664	2	1	3	1	4.67803	47	17	1	2	5.99146	1	52	3	1	1	0	1	1	0	0	1	-8.5
665	2	2	3	1	4.66556	55	10	1	2	6.39693	2	25	3	1	1	0	0	0	0	0	0	-8
666	2	2	3	3	4.97742	65	5	1	1	3.91202	2	22	3	1	0	0	0	0	0	1	1	-9.5
667	2	3	1	1	4.6668	48	12	1	1	5.29832	5	25	3	1	1	1	1	1	1	1	1	-10
668	2	2	2	3	4.69674	42	12	1	1	5.01064	2	25	3	1	0	0	0	0	0	1	1	-9.5
669	1	2	3	1	4.57511	50	8	1	1	5.29832	2	28	3	1	1	1	1	1	1	1	1	-11.9167
670	1	2	3	1	4.81837	55	8	1	2	5.85793	1	39	3	1	0	0	0	0	0	1	1	-9.5
671	1	3	2	1	4.72294	34	12	1	2	5.78383	2	39	3	1	1	0	0	0	0	1	1	-9.5
672	3	2	2	1	4.79779	60	0	1	1	5.52146	1	40	3	1	1	0	0	0	0	0	0	-22
673	2	2	3	3	4.72481	41	12	1	3	6.80239	2	22	3	1	0	1	1	1	1	0	1	-9.5
674	2	2	3	1	4.73042	40	10	1	1	5.52146	2	25	3	1	1	0	0	0	0	1	1	-11
675	1	2	1	3	4.71545	35	12	1	2	5.85793	2	40	3	1	0	1	1	1	1	1	1	-9.5
676	3	2	3	1	4.75101	50	0	1	2	5.52146	5	42	3	1	1	0	0	0	0	0	0	-9.5
677	2	2	3	1	4.693	40	5	1	3	6.68461	5	45	3	0	1	0	1	1	1	0	1	-10.25
678	3	2	2	2	4.99614	40	17	1	3	6.62007	5	42	3	1	1	0	0	0	0	0	0	-18
679	2	2	3	1	4.39735	48	5	1	1	5.99146	5	45	3	1	1	1	0	1	0	1	1	-12.8333
680	1	3	1	3	4.73417	62	5	1	1	5.52146	1	35	3	1	0	0	0	0	0	1	1	-9
681	2	2	3	1	4.77159	50	5	1	1	5.01064	1	35	3	1	1	0	0	0	0	0	0	-14.5
682	1	2	3	3	4.78282	48	0	1	2	5.85793	2	40	3	1	0	1	0	1	1	1	1	-21.1667
683	2	2	3	3	4.67055	52	0	1	2	5.73979	2	40	3	0	0	0	0	0	0	1	1	-22.3333
684	3	2	2	1	4.38799	40	8	1	1	5.70378	2	39	3	1	1	1	1	1	1	0	0	-9.75
685	2	2	3	1	5.12712	46	0	1	2	6.21461	1	38	3	1	1	0	0	0	0	1	1	-23.25
686	1	2	3	2	5.07098	52	12	1	3	6.55108	5	55	3	1	1	1	0	1	1	0	1	-20.4167
687	3	2	1	1	4.69051	52	12	1	2	5.85793	2	40	3	1	1	0	0	0	0	0	0	-21.6667
688	1	2	3	3	5.12712	35	17	1	1	5.52146	5	30	3	1	0	1	0	1	0	0	0	-21.6667
689	2	3	1	2	5.0897	38	8	1	1	5.29832	5	30	3	1	1	0	0	0	0	1	1	-10
690	2	3	1	3	4.94	43	10	1	1	5.52146	8	35	4	1	0	0	0	0	0	1	1	-14
691	3	3	3	1	5.0897	55	8	1	1	5.52146	8	55	3	1	1	0	0	0	0	0	0	-10
692	2	2	2	1	4.86515	38	5	1	1	5.29832	8	55	3	1	1	0	0	0	0	1	1	-11.5
693	2	1	2	1	4.78095	45	0	1	1	5.16479	5	45	3	1	1	0	0	0	0	1	1	-10
694	2	1	4	1	4.70922	29	16	1	3	7.31322	5	35	3	1	1	0	0	0	0	0	0	-20.5
695	1	1	3	1	4.87763	45	17	1	3	6.65929	5	35	3	1	1	1	0	1	1	0	1	-17.3333
696	2	2	2	1	4.65932	42	5	0	2	5.99146	5	35	3	1	1	1	0	1	0	1	1	-20
697	1	2	2	2	5.0897	65	5	1	3	6.65929	8	50	3	1	1	0	0	0	0	0	1	-11.5
698	2	2	3	2	4.7903	32	10	1	3	6.74524	8	55	3	1	1	0	0	0	0	0	1	-11
699	2	1	3	3	4.97742	62	5	1	1	5.01064	5	48	3	1	0	0	0	0	0	1	1	-8.5
700	2	1	3	3	5.12712	45	8	1	2	5.99146	5	55	3	1	0	0	0	0	0	1	1	-19.6667
701	2	2	2	3	4.97742	55	0	1	1	4.60517	1	55	3	0	0	0	0	0	0	1	1	-10
702	2	2	3	3	5.01485	57	16	1	1	4.60517	5	55	3	1	0	0	0	0	0	1	1	-8.5
703	1	3	2	2	4.14661	36	8	1	1	3.91202	2	24	3	1	1	0	0	0	0	1	1	-9.5
704	2	1	3	3	4.14661	70	5	1	3	6.51026	2	18	4	1	0	0	0	0	0	0	1	-9.5
705	3	1	4	2	4.75662	58	5	1	1	4.31749	1	18	4	1	1	0	0	0	0	0	0	-11.25
706	3	1	4	2	4.68739	62	12	1	2	5.66296	1	18	4	1	1	0	0	0	0	1	1	-9.75
707	3	1	3	3	3.952	38	10	1	1	4.31749	1	18	4	1	0	0	0	0	0	1	1	-9.5
708	3	1	4	3	4.35618	31	12	1	2	5.99146	1	18	4	1	0	0	0	0	0	1	1	-10
709	3	1	4	3	3.952	50	9	0	1	5.01064	1	18	4	1	0	0	0	0	0	1	1	-5.5
710	3	1	4	3	3.952	25	10	1	1	5.52146	1	18	4	1	0	0	0	0	0	1	1	-5.5
711	3	1	4	3	3.92955	40	9	1	1	5.29832	1	20	4	1	0	0	0	0	0	1	1	-9.16667
712	3	1	4	2	4.64061	52	0	1	1	5.29832	1	20	4	1	1	0	0	0	0	1	1	-17
713	1	1	4	1	4.38238	52	8	1	1	4.60517	2	20	4	0	1	0	0	1	1	1	1	-7.5
714	3	1	4	1	4.04556	35	10	1	1	3.91202	2	20	4	1	1	0	0	0	0	1	1	-10.25
715	3	1	4	3	4.34495	45	0	1	1	5.29832	2	20	4	1	0	0	0	0	0	1	1	-10.5
716	3	1	4	3	5.98788	40	0	1	1	4.60517	2	20	4	1	0	1	0	0	0	1	1	-11
717	3	1	4	3	4.38238	50	0	1	1	4.60517	3	20	4	1	0	0	0	0	0	1	1	-4.66667
718	3	1	4	3	4.38238	50	8	1	1	4.60517	2	20	4	0	0	0	0	0	0	1	1	-10.5
719	3	1	4	2	4.87264	38	12	0	2	5.66296	2	20	4	1	1	0	0	0	0	1	1	-6.16667
720	2	1	4	3	4.73791	50	12	1	1	4.09434	2	20	4	0	0	0	0	0	0	1	1	-11
721	3	1	4	1	4.15259	55	10	1	2	5.85793	2	20	4	1	1	0	0	0	0	0	1	-10.25
722	3	1	4	2	3.98194	45	10	1	1	5.29832	2	20	4	1	1	0	0	0	0	1	1	-10.75
723	3	1	4	3	4.38238	36	10	1	1	4.09434	2	20	4	1	0	0	0	0	0	1	1	-10.5
724	3	1	4	2	4.73791	55	10	1	2	5.99146	2	20	4	1	1	1	0	0	0	0	1	-11.5
725	2	1	4	2	4.93626	46	0	1	1	4.31749	1	20	4	1	1	0	0	0	0	1	1	-10
726	3	1	3	3	4.44039	35	0	1	1	3.91202	1	20	4	1	0	0	0	0	0	1	1	-10
727	3	1	4	3	5.67539	45	0	1	2	5.99146	1	20	4	1	0	0	0	0	0	0	1	-10.5
728	3	1	4	3	4.73791	55	0	1	1	4.2485	1	20	4	1	0	0	0	0	0	1	1	-8
729	3	1	4	3	5.36289	39	12	1	2	5.99146	2	20	4	1	0	0	0	0	0	0	1	-10
730	3	1	4	1	4.73791	45	7	1	1	5.29832	2	20	4	1	1	1	0	0	0	0	0	-8
731	2	1	4	2	5.24314	45	0	1	1	5.29832	2	20	4	1	1	0	0	0	0	1	1	-10
732	3	1	4	3	4.74165	50	0	1	1	5.01064	2	20	4	1	0	0	0	1	0	1	1	-9.33333
733	3	1	4	3	4.65745	30	12	1	1	4.82831	2	20	4	1	0	0	0	0	0	1	1	-10.25
734	3	1	4	3	4.73791	45	7	1	1	4.31749	2	20	4	1	0	0	0	0	0	1	1	-10
735	3	1	4	2	5.5313	50	0	1	2	5.99146	2	20	4	1	1	1	0	0	0	0	1	-5.66667
736	3	1	4	2	4.73791	32	10	1	1	5.37528	1	19	4	1	1	0	0	0	0	1	1	-20
737	2	1	4	2	4.73791	65	0	1	1	4.82831	1	18	4	0	1	1	0	0	0	1	1	-20
738	3	1	4	3	5.56124	32	12	1	2	5.92693	2	18	4	1	0	0	0	0	0	0	1	-9.5
739	3	1	4	3	4.82773	70	5	1	2	6.21461	1	18	4	1	0	0	0	0	0	0	1	-6
740	3	1	4	3	4.73978	51	15	1	1	5.70378	2	18	4	1	0	0	0	0	0	1	1	-13.5
741	3	1	4	3	4.73791	35	5	1	1	4.31749	1	18	4	1	0	0	0	0	0	1	1	-6
742	3	1	3	3	4.73791	35	5	1	1	4.31749	1	18	4	1	0	0	1	0	0	1	1	-11
743	2	1	3	3	4.73791	35	10	1	1	6.10925	2	10	4	0	0	0	0	0	0	1	1	-10.5
744	3	1	4	3	4.89416	35	10	1	3	8.47324	1	18	4	1	0	0	0	0	0	0	1	-5.04167
745	3	1	3	3	4.34495	35	10	1	1	5.52146	2	18	4	0	0	0	0	0	0	1	1	-5.16667
746	3	1	4	2	4.74165	48	7	1	1	4.60517	1	18	4	1	1	0	0	0	0	1	1	-9
747	3	1	4	2	5.34792	42	0	1	1	5.52146	3	20	4	1	1	0	0	0	0	1	1	-6
748	3	1	4	2	4.94	35	10	1	1	5.52146	1	18	4	1	1	0	0	0	0	1	1	-5.25
749	3	1	3	3	4.34495	52	5	1	1	4.82831	1	18	4	1	0	0	0	0	0	1	1	-9.5
750	3	1	4	3	4.5433	35	8	1	1	4.31749	1	18	4	0	0	0	0	0	0	1	1	-9
751	2	1	4	3	4.14661	75	5	1	3	6.55108	1	18	4	0	0	0	0	0	0	0	1	-9
752	3	1	3	2	4.46097	36	12	1	1	5.01064	1	18	4	1	1	0	0	0	0	1	1	-9.25
753	3	1	4	3	3.952	70	2	1	1	3.91202	2	18	4	0	0	0	0	0	0	1	1	-9
754	3	1	4	2	4.9531	75	0	1	1	5.52146	1	18	4	1	1	0	0	0	0	1	1	-9
755	3	1	4	2	5.4471	50	0	1	1	5.52146	2	20	4	1	1	0	0	0	0	1	1	-9.5
756	3	1	4	2	4.96495	54	15	1	2	6.16331	1	18	4	1	1	0	0	0	0	0	1	-9.5
757	3	1	4	2	4.95372	62	10	1	2	6.30992	1	18	4	0	1	0	0	0	0	1	1	-9.33333
758	3	1	4	3	4.76036	55	5	1	1	5.29832	1	18	4	1	0	0	0	0	0	1	1	-8
759	1	1	3	1	5.48515	32	0	1	2	5.70378	4	15	1	0	1	1	0	0	0	1	1	-4.5
760	2	1	3	2	5.5313	48	8	1	1	3.91202	4	15	4	1	1	0	0	0	0	1	1	-7
761	2	1	3	1	5.25436	59	0	1	1	4.82831	4	16	4	1	1	1	0	0	0	1	1	-9.5
762	1	1	3	1	5.25436	50	5	1	1	4.60517	4	16	4	0	1	1	0	0	0	1	1	-6
763	3	1	3	3	5.94671	35	12	1	1	4.60517	6	18	4	1	0	0	0	0	0	1	1	-8.5
764	3	1	4	1	5.27682	50	3	1	1	5.48064	5	20	1	1	1	0	0	0	0	1	1	-14.8333
765	1	1	4	2	5.3236	38	5	1	3	5.85793	4	18	2	0	1	1	0	0	0	0	1	-4.75
766	2	1	4	1	5.5313	63	10	1	2	5.85793	5	20	4	1	1	0	0	0	0	1	1	-9.5
767	2	1	4	3	5.13086	45	0	1	2	5.70378	3	18	4	1	0	0	0	0	0	1	1	-10.5
768	3	2	3	2	4.95871	47	10	1	1	5.16479	6	25	4	1	1	0	0	0	0	1	1	-7.41667
769	3	1	3	1	4.67803	40	7	1	1	5.29832	5	32	4	1	1	0	0	0	0	1	1	-5.75
770	3	1	3	2	4.11667	65	12	1	1	4.60517	5	55	4	1	1	0	0	0	0	1	1	-4.83333
771	3	1	2	1	4.77159	60	2	1	1	4.60517	8	30	4	1	1	0	0	0	0	1	1	-12.5
772	3	2	3	1	5.23939	25	5	1	1	5.85793	8	30	4	1	1	0	0	0	0	1	1	-14.25
773	3	1	3	1	4.67803	60	3	1	1	5.52146	8	35	3	1	1	0	0	0	0	0	0	-16.6667
774	3	1	3	1	4.86515	55	10	1	1	5.01064	10	35	4	1	1	0	0	0	0	1	1	-13.75
775	3	1	3	1	5.16455	32	12	1	1	5.70378	10	40	4	1	1	0	0	0	0	1	1	-6.91667
776	3	1	3	1	5.11465	60	3	1	1	5.29832	10	40	4	1	1	0	0	0	0	1	1	-13.9167
777	3	2	2	1	4.86515	38	10	1	1	5.01064	10	45	4	1	1	0	0	0	0	1	1	-6.66667
778	3	1	3	1	5.14583	56	6	1	1	5.70378	10	40	3	1	1	0	0	0	0	1	1	-7.16667
779	3	1	3	1	5.05227	50	5	1	1	5.29832	10	40	4	1	1	0	0	0	0	1	1	-8
780	3	1	3	1	5.05227	40	4	1	1	5.52146	5	30	4	1	1	0	0	0	0	0	0	-7.33333
781	3	1	3	1	5.23939	28	10	1	1	5.29832	5	30	4	1	1	0	0	0	0	0	0	-5.66667
782	3	1	3	1	5.05227	35	17	1	2	6.30992	3	30	4	1	1	0	0	0	0	0	0	-7.33333
783	3	1	4	1	5.05227	52	17	1	2	6.62007	8	35	4	1	1	0	0	0	0	0	0	-6.83333
784	3	1	3	1	4.97742	45	10	1	1	5.29832	8	38	4	1	1	0	0	0	0	0	0	-7.33333
785	3	1	3	3	4.95871	62	10	1	1	5.85793	5	40	4	1	0	0	0	0	0	0	0	-14
786	3	1	3	1	4.67803	52	5	1	1	5.70378	5	40	4	1	1	0	0	0	0	0	0	-17.5833
787	2	2	3	1	4.73417	55	0	1	1	5.70378	10	40	4	1	1	0	0	0	0	0	0	-17.3333
788	3	2	2	1	4.73417	35	12	1	1	5.01064	5	40	4	1	1	0	0	0	0	0	0	-14
789	3	1	3	1	4.77783	35	10	1	2	6.39693	5	40	4	1	1	0	0	0	0	0	0	-17.5
790	3	1	3	1	4.80278	50	5	1	2	6.62007	5	36	2	1	1	0	0	0	0	0	0	-7.16667
791	2	1	3	2	4.95871	40	16	1	2	6.39693	3	25	4	0	1	0	0	0	0	1	1	-7.83333
792	1	2	2	2	4.77159	28	9	1	1	3.91202	3	27	4	1	1	0	0	0	0	1	1	-10.25
793	1	1	2	1	4.77159	60	10	1	1	5.29832	2	25	4	0	1	0	0	0	0	1	1	-8.75
794	3	1	3	1	4.73978	40	8	1	1	5.2575	2	10	4	1	1	0	0	0	0	0	0	-8.25
795	2	3	3	1	4.65183	35	5	1	1	5.01064	2	11	4	1	1	0	0	0	0	1	1	-4.75
796	3	3	3	2	5.14209	38	5	1	1	5.70378	2	12	4	1	1	0	0	0	0	0	0	-8.25
797	3	1	3	2	4.74352	50	5	1	1	5.2575	3	25	4	1	1	0	0	0	0	0	0	-11.25
798	3	1	3	2	5.59804	28	18	1	3	6.55108	3	15	1	1	1	0	0	0	0	0	0	-8
799	2	1	4	1	5.52943	38	15	1	3	6.90776	4	15	1	1	1	1	0	0	0	0	1	-2.75
800	3	1	3	2	5.66977	50	8	1	1	4.60517	4	16	1	1	1	0	0	0	0	0	0	-3.5
801	3	1	3	1	5.66977	65	10	1	3	6.21461	4	16	4	1	1	0	0	0	0	0	0	-16.5
802	1	3	3	2	5.53879	33	10	1	1	5.29832	5	18	1	0	1	0	0	0	0	1	1	-7.5
803	3	1	3	1	5.58869	45	10	1	3	6.68461	5	19	1	1	1	1	0	1	0	0	1	-8
804	3	1	2	1	5.57621	50	0	1	1	5.29832	6	22	1	1	1	0	0	0	0	1	1	-9.5
805	3	1	3	2	5.52008	32	12	1	2	5.61677	6	22	4	1	1	0	0	0	0	1	1	-11
806	2	1	3	2	5.4078	60	8	1	2	5.70378	7	26	1	1	1	0	0	0	0	1	1	-7.25
807	3	1	3	2	5.5444	56	15	1	3	5.99146	7	17	4	1	1	0	0	0	0	0	1	-8.25
808	3	1	3	2	5.89806	28	18	1	1	5.01064	7	18	4	1	1	0	0	0	0	1	1	-7.5
809	3	1	2	1	5.59492	30	6	1	1	5.29832	7	18	1	1	1	0	0	0	0	1	1	-6
810	3	1	3	1	5.25811	30	12	1	2	5.85793	7	19	4	1	1	0	0	0	0	1	1	-3.83333
811	3	1	3	1	4.97742	50	3	1	1	5.4161	7	19	4	1	1	0	0	0	0	1	1	-7
812	3	1	3	1	5.11028	49	16	1	2	5.52146	7	19	4	1	1	0	0	0	0	1	1	-4.83333
813	3	3	3	1	5.34418	60	2	1	1	4.31749	7	19	4	1	1	0	0	0	0	1	1	-7
814	3	1	3	2	5.16455	53	7	1	2	5.70378	7	19	4	1	1	0	0	0	0	1	1	-4.5
815	3	1	3	1	5.05227	35	10	1	1	5.16479	7	19	4	1	1	1	0	1	0	1	1	-6
816	3	1	3	1	5.08595	29	7	1	1	5.01064	8	20	4	1	1	0	0	0	0	1	1	-3.75
817	3	3	3	3	5.42652	42	15	1	1	5.29832	9	21	4	1	0	1	0	1	0	1	1	-7
818	2	1	3	1	5.00113	39	0	1	2	5.70378	9	21	4	1	1	0	0	0	0	1	1	-4.66667
819	1	3	2	1	5.56124	65	12	1	3	6.68461	8	21	1	0	1	0	0	0	0	0	1	-7.5
820	2	1	3	3	5.50885	33	8	1	1	4.60517	9	21	1	1	0	0	0	0	0	1	1	-8
821	3	3	3	3	5.41155	50	5	1	1	5.16479	9	22	1	1	0	0	0	0	0	1	1	-6
822	3	1	3	3	5.55189	33	8	1	2	6.21461	8	15	4	1	0	0	0	0	0	1	1	-6.5
823	3	1	4	3	5.29927	75	5	1	2	6.21461	7	16	1	1	0	0	0	0	0	1	1	-3.16667
824	2	1	3	3	3.72371	50	0	1	1	4.60517	7	16	1	1	0	0	0	0	0	1	1	-5.5
825	1	1	1	3	5.11589	58	5	1	2	5.85793	8	15	1	0	0	1	1	0	0	1	1	-8
826	3	1	2	1	4.99427	70	0	1	2	6.47697	7	18	1	1	1	1	0	0	0	1	1	-6.25
827	3	3	1	2	5.36788	58	8	1	2	5.57215	10	18	4	1	1	0	0	0	0	1	1	-7.5
828	3	1	4	3	4.56202	50	10	1	1	4.60517	7	16	4	1	0	0	0	0	0	1	1	-10.5
829	3	1	3	2	4.43103	60	10	1	3	6.62007	6	17	4	0	1	1	0	0	1	0	1	-9
830	3	1	3	2	5.37412	47	8	1	2	6.10925	6	18	4	1	1	0	0	0	0	1	1	-8.25
831	1	1	3	1	5.25811	36	10	1	2	6.05209	5	17	1	0	1	0	1	1	0	1	1	-11.5
832	1	1	3	1	5.11589	70	7	1	2	6.10925	5	18	1	0	1	0	1	0	0	1	1	-11
833	3	3	1	2	5.11589	40	15	1	2	5.92693	5	15	1	0	1	0	1	1	0	1	1	-4.5
834	2	1	3	1	4.83895	60	0	1	1	5.4161	7	18	1	1	1	0	0	1	0	1	1	-8.5
835	3	3	2	2	4.8165	45	5	1	1	4.60517	8	22	1	1	1	1	0	0	0	1	1	-8.75
836	3	1	3	3	4.7903	28	8	1	2	5.61677	8	22	1	1	0	0	0	0	0	1	1	-10.75
837	3	1	3	2	4.71296	65	8	1	2	5.70378	8	20	4	1	1	0	0	0	0	1	1	-8.5
838	2	1	3	2	4.89509	50	8	1	2	5.92693	5	18	4	1	1	0	0	0	0	1	1	-11.75
839	2	1	4	2	5.41529	45	10	1	3	6.68461	9	22	1	1	1	0	0	0	0	0	1	-10.5
840	3	3	3	2	4.58447	36	10	1	1	4.31749	10	22	4	1	1	0	0	0	0	1	1	-10
841	2	1	3	3	5.23191	48	15	1	3	6.90776	9	22	1	1	0	0	0	0	0	0	1	-10.1667
842	2	1	3	2	4.97368	65	5	1	3	6.65286	9	22	1	1	1	0	0	0	0	0	1	-6.5
843	1	1	4	2	6.08518	45	18	1	2	6.05209	9	22	2	0	1	0	0	0	0	0	0	5
844	2	3	3	2	4.8427	40	10	1	3	6.71538	7	19	1	1	1	0	1	0	0	0	1	-6.16667
845	2	1	3	3	4.85143	40	10	1	3	6.63988	9	22	4	1	0	0	0	0	0	0	1	-4.5
846	2	1	3	1	5.0504	50	8	1	2	5.92693	5	18	1	0	1	0	0	0	0	1	1	-5.25
847	1	1	2	2	4.86141	36	12	1	3	7.17012	2	12	2	0	1	0	0	0	0	0	1	-10.5
848	3	1	2	3	4.84644	70	0	1	2	5.99146	2	12	2	1	0	0	0	0	0	1	1	-5.66667
849	3	1	4	1	5.25623	59	12	1	2	5.70378	1	13	1	1	1	0	0	0	0	1	1	-17.3333
850	2	1	3	3	5.10092	30	12	1	2	5.70378	1	13	1	1	0	0	0	0	0	1	1	-4.83333
851	1	1	4	2	4.58073	45	18	1	2	5.70378	1	13	4	0	1	0	0	0	0	1	1	-7.5
852	1	1	3	2	4.63686	34	8	1	2	5.70378	1	13	4	0	1	0	0	0	0	0	1	-10.75
853	1	1	2	1	4.80902	55	10	1	1	5.29832	3	25	4	1	1	0	0	0	0	1	1	-7.5
854	3	1	2	2	4.86515	35	5	1	1	5.29832	3	25	4	1	1	0	0	0	0	1	1	-9
855	3	2	3	1	4.86515	55	5	1	1	5.29832	1	25	4	1	1	0	0	0	0	1	1	-8.5
856	2	2	2	2	5.01485	50	5	1	1	5.70378	8	35	4	0	1	0	0	0	0	1	1	-21.75
857	2	1	2	1	4.77159	50	5	1	1	5.70378	8	35	4	0	1	1	0	0	0	1	1	-8.75
858	3	1	3	3	5.20197	35	2	1	1	5.29832	8	35	4	1	0	0	0	0	0	1	1	-15.25
859	2	1	2	1	4.58447	50	3	1	1	5.01064	3	35	4	0	1	0	0	0	0	1	1	-6.66667
860	2	1	2	1	4.67803	60	2	1	1	5.29832	3	35	4	0	1	0	0	0	0	1	1	-7.33333
861	2	1	3	3	5.23939	44	10	1	2	6.55108	2	35	4	1	0	0	0	0	0	0	1	-6.16667
862	3	1	3	3	5.23939	50	5	1	2	6.62007	3	35	4	1	0	0	0	0	0	0	1	-7.33333
863	2	1	2	1	4.64061	40	17	1	1	5.29832	3	35	4	1	1	0	0	0	0	1	1	-8.5
864	1	1	2	2	4.69051	35	16	1	1	5.99146	2	35	4	1	1	0	0	0	0	1	1	-7.16667
865	3	1	2	3	5.14583	55	10	1	1	5.70378	3	35	4	1	0	0	0	0	0	1	1	-7.58333
866	3	1	3	2	4.82773	32	8	1	1	5.70378	3	33	3	1	1	0	0	0	0	1	1	-13.25
867	2	1	2	2	4.86515	60	5	1	1	5.29832	5	35	4	1	1	0	0	0	0	1	1	-5.25
868	1	2	2	1	4.92129	50	5	1	1	5.29832	1	30	2	0	1	1	0	0	0	1	1	-7
869	1	2	2	1	4.67803	38	3	1	1	5.70378	2	30	2	0	1	0	0	0	0	1	1	-5.91667
870	3	1	4	1	5.05227	32	10	1	2	6.39693	1	26	4	1	1	0	0	0	0	0	1	-9.25
871	2	1	3	3	4.95871	39	10	1	1	6.21461	2	28	4	1	0	0	0	0	0	1	1	-8.5
872	2	1	3	2	4.7903	60	3	1	2	6.21461	2	28	2	0	1	0	0	0	0	0	1	-12.75
873	2	1	3	1	4.86515	52	8	1	2	6.21461	4	32	4	1	1	0	0	0	0	0	1	-13.25
874	1	2	2	1	4.49091	60	0	1	1	5.29832	4	32	1	1	1	0	0	0	0	1	1	-5
875	2	2	1	2	4.67803	45	5	1	1	3.21888	4	32	4	1	1	0	0	1	0	0	0	-6
876	3	1	3	2	4.36616	38	10	1	1	5.70378	4	32	4	1	1	0	0	0	0	1	1	-7.58333
877	1	2	2	2	4.86515	50	0	1	1	5.01064	2	32	2	1	1	0	0	0	0	1	1	-17.6667
878	1	2	3	2	4.86515	48	7	1	1	5.99146	4	32	4	0	1	0	0	0	0	1	1	-15
879	1	2	2	1	4.86515	60	0	1	1	4.60517	4	32	2	0	1	0	0	0	0	1	1	-8.5
880	2	1	4	2	4.86515	46	10	1	1	5.99146	3	32	4	1	1	1	0	0	0	1	1	-18.3333
881	1	2	2	2	4.86515	40	2	1	1	5.29832	2	32	1	1	1	0	0	0	0	1	1	-17.6667
882	2	1	4	2	4.49091	52	10	1	3	6.90776	2	35	4	1	1	0	0	0	0	0	1	-18.1
883	1	1	2	2	4.69674	65	7	1	1	5.99146	2	35	1	1	1	0	0	0	0	1	1	-17.25
884	2	2	3	1	4.77159	25	14	1	1	5.70378	2	32	4	1	1	0	0	0	0	1	1	-11.6667
885	2	1	3	1	5.10841	50	2	1	1	6.21461	3	40	4	1	1	0	0	0	0	1	1	-14
886	3	1	3	1	4.8402	30	10	1	1	5.99146	3	40	4	1	1	0	0	0	0	1	1	-9.16667
887	2	2	3	1	4.86515	49	5	1	1	5.52146	1	40	4	0	1	0	0	0	0	1	1	-9
888	1	2	2	1	4.86515	45	8	1	1	5.29832	4	40	2	0	1	0	0	0	0	1	1	-8.5
889	3	2	3	1	4.82773	65	10	1	1	5.01064	2	40	4	1	1	0	0	0	0	0	0	-10.5
890	2	1	3	2	4.11667	49	14	1	1	5.99146	5	42	4	1	1	0	0	0	0	1	1	-8.66667
891	2	2	2	1	4.36616	36	10	1	1	5.70378	1	9	4	1	1	0	0	0	0	1	1	-14.5833
892	2	1	2	2	4.77159	40	5	1	1	5.29832	1	10	4	0	1	0	0	0	0	1	1	-17.6667
893	2	1	2	2	4.77159	32	9	1	1	5.01064	1	10	4	1	1	0	0	0	0	1	1	-17.4167
894	2	1	3	3	4.77159	25	5	1	1	5.52146	2	12	4	1	0	1	0	0	0	1	1	-8.5
895	2	2	2	1	4.67803	50	2	1	1	5.01064	3	12	4	1	1	0	0	0	0	1	1	-5
896	2	1	3	2	4.77159	54	10	1	1	5.99146	2	10	4	0	1	0	0	0	0	1	1	-6
897	2	2	2	1	4.7903	50	2	1	1	5.01064	2	10	4	1	1	0	0	0	0	1	1	-7.5
898	2	1	2	3	5.05227	52	10	1	1	5.29832	2	10	4	1	0	0	0	0	0	1	1	-16.9167
899	2	1	3	1	4.77159	38	5	1	2	6.30992	6	25	4	1	1	0	0	0	0	0	1	-7.16667
900	3	1	3	1	4.73417	32	16	1	1	5.52146	5	23	4	1	1	0	0	0	0	1	1	-6.91667
901	3	1	2	1	4.86515	55	2	1	1	5.70378	3	12	4	1	0	1	0	0	0	1	1	-8.5
902	3	1	2	1	4.42854	41	10	1	1	5.01064	2	12	4	1	0	0	0	0	0	1	1	-8.16667
903	2	1	2	1	4.42854	37	12	1	1	5.29832	2	12	4	1	0	0	0	0	1	1	1	-8.83333
904	1	2	3	1	4.95871	60	5	1	1	5.99146	2	12	1	0	1	0	0	1	0	1	1	-8.5
905	1	1	2	3	5.05227	36	10	1	1	5.70378	2	12	2	1	0	0	0	0	0	1	1	-3.66667
906	2	1	2	1	4.92129	37	10	1	1	5.29832	2	12	4	1	1	0	0	0	0	1	1	-10.75
907	3	1	3	2	4.92129	38	3	1	1	5.52146	1	10	4	1	1	0	0	0	0	1	1	-6.41667
908	3	1	3	1	4.86515	45	3	1	2	6.39693	2	12	4	1	1	0	0	0	0	0	1	-5.75
909	2	1	2	1	4.77159	30	6	1	1	5.29832	2	12	4	1	1	1	0	0	0	1	1	-5.75
910	2	1	3	1	4.86515	48	2	1	2	6.55108	2	12	4	1	1	0	0	0	0	0	1	-12.75
911	1	1	2	1	4.80902	36	10	1	1	5.99146	3	20	4	0	1	0	0	0	0	1	1	-7.25
912	2	1	3	1	4.67803	38	5	1	3	6.55108	3	20	4	1	1	1	0	1	0	0	1	-13.3667
913	3	1	2	1	5.12712	38	10	1	1	5.29832	3	20	3	1	1	0	0	0	0	1	1	-15.5
914	2	1	3	1	4.80278	55	12	1	2	6.21461	4	20	1	1	1	0	0	0	0	0	1	-15.1667
915	2	1	2	1	4.82773	45	5	1	1	5.29832	2	23	4	0	1	0	0	0	0	1	1	-6.75
916	2	1	3	2	4.30379	60	10	1	1	5.99146	2	35	4	1	1	1	0	0	0	1	1	-8.75
917	2	1	3	1	4.82773	38	10	1	1	5.70378	3	35	2	0	1	0	0	0	0	1	1	-8.75
918	1	1	3	1	4.67803	48	5	1	1	6.10925	3	30	2	1	1	0	0	0	0	1	1	-8.75
919	1	2	3	2	4.77159	60	8	1	2	6.39693	5	33	4	1	1	0	0	0	0	0	1	-4.25
920	2	1	3	3	4.92753	40	10	1	1	5.99146	5	30	4	1	0	0	0	0	0	1	1	-5.83333
921	1	2	2	1	4.82773	32	9	1	1	4.60517	5	30	2	0	1	0	0	0	1	1	1	-7.75
922	1	1	3	2	4.86515	60	8	1	1	5.70378	5	30	4	1	1	0	0	0	0	1	1	-5.58333
923	2	2	2	3	5.23939	50	3	1	1	5.01064	1	26	4	0	0	0	0	0	0	1	1	-9.5
924	1	2	2	1	4.86515	45	2	1	1	5.29832	2	26	2	1	1	0	0	0	0	1	1	-7
925	1	2	2	2	4.86515	35	9	1	1	4.60517	2	28	2	1	1	1	0	0	0	1	1	-8.5
926	3	1	3	3	5.43587	60	12	1	2	6.06843	1	12	4	1	0	0	0	0	0	0	1	-17.5
927	3	1	3	2	4.94	55	0	1	1	5.12396	1	12	4	1	1	0	0	0	0	1	1	-9.75
928	2	3	2	3	5.434	38	6	1	1	4.14313	2	13	4	1	0	0	0	0	0	1	1	-12
929	3	1	3	2	4.91193	55	0	1	2	5.66296	3	13	4	1	1	0	0	0	0	0	1	-12
930	3	1	3	1	5.0872	26	16	1	1	5.2575	2	13	4	1	1	0	0	0	0	1	1	-5.75
931	1	1	4	3	5.19261	55	10	1	1	4.60517	1	20	4	0	0	0	0	1	0	1	1	-10
932	1	1	4	2	4.9662	61	10	1	1	5.29832	1	20	4	0	1	0	1	1	0	1	1	-6.08333
933	1	1	4	3	4.74165	55	12	1	1	5.52146	1	20	4	1	0	1	1	0	0	1	1	-9.5
934	1	2	4	2	4.74165	64	5	1	1	5.01064	1	20	4	0	1	0	1	0	0	1	1	-9.75
935	1	1	4	2	5.64545	60	9	1	1	5.29832	1	20	4	0	1	0	1	0	0	1	1	-5.83333
936	1	1	4	2	4.74165	55	5	1	1	4.31749	1	20	4	1	1	0	1	0	0	1	1	-9.75
937	2	1	4	3	5.21881	60	10	1	1	5.01064	1	20	4	1	0	0	1	0	0	1	1	-5.83333
938	1	1	4	2	5.21881	70	3	1	1	5.52146	1	20	4	0	1	0	1	0	0	1	1	-19.1667
939	1	1	4	1	5.21881	50	10	1	1	4.60517	2	20	4	0	1	0	1	0	0	1	1	-6.08333
940	1	1	4	2	4.96994	35	5	1	1	5.52146	2	20	4	1	1	1	0	0	0	1	1	-9.5
941	1	1	4	2	5.47517	42	10	1	1	4.82831	1	20	4	0	1	0	1	0	0	1	1	-10
942	2	1	4	3	5.66042	52	0	1	1	4.31749	1	20	4	0	0	0	0	1	0	1	1	-10
943	1	1	4	2	5.98788	65	0	1	1	4.31749	1	20	4	1	1	0	1	0	0	1	1	-10
944	1	1	4	3	4.96245	27	5	1	2	5.92693	1	20	4	0	0	0	1	0	0	0	1	-9.5
945	2	1	4	2	5.10654	58	1	1	1	5.52146	2	20	4	0	1	0	0	0	0	1	1	-10
946	1	1	4	1	4.6537	55	0	1	1	4.17439	1	20	4	0	1	1	0	0	0	1	1	-9.25
947	3	1	4	3	4.45723	55	8	1	2	6.21461	2	20	4	1	0	0	0	0	0	0	1	-4.83333
948	1	1	4	2	4.54143	55	3	1	1	5.52146	1	20	4	1	1	0	1	0	0	1	1	-9.5
949	3	1	4	3	5.10467	33	9	1	1	5.29832	1	20	4	1	0	0	1	0	0	1	1	-11.0833
950	1	1	4	2	4.59944	62	0	1	1	4.31749	2	20	4	0	1	0	0	0	0	1	1	-5.83333
951	2	1	4	2	4.56127	60	10	1	2	5.70378	2	20	4	0	1	0	0	1	0	0	1	-9
952	3	1	3	2	5.73152	50	5	1	1	4.17439	1	20	4	0	1	0	1	0	0	0	0	-9.5
953	1	1	4	2	4.96994	55	5	1	1	4.31749	2	20	4	1	1	0	1	0	0	1	1	-6.33333
954	1	1	4	1	4.9662	52	10	1	1	5.01064	1	20	2	0	1	0	1	0	0	1	1	-10.25
955	1	1	4	2	4.79904	35	12	1	2	5.70378	1	20	4	0	1	1	1	0	0	0	1	-8.5
956	2	1	3	3	4.45723	48	12	1	1	4.31749	1	20	4	0	0	0	0	1	0	1	1	-5.83333
957	2	1	3	2	4.45723	45	0	1	1	4.82831	1	20	4	1	1	0	0	1	0	1	1	-9.5
958	1	1	4	2	4.45723	25	5	1	1	4.31749	1	20	4	1	1	0	1	0	0	1	1	-9.5
959	1	1	3	2	4.45723	55	0	1	2	5.70378	2	20	4	0	1	0	0	1	0	0	1	-9.5
960	3	2	4	2	4.96994	35	10	1	3	5.99146	2	20	4	1	1	0	1	0	0	0	1	-13.25
961	3	1	4	2	3.952	60	0	1	1	5.01064	2	20	4	1	1	0	0	1	0	1	1	-5.33333
962	3	1	4	3	4.46097	50	2	1	1	5.52146	2	20	4	1	0	0	1	0	0	1	1	-9.5
963	1	1	4	2	5.98788	55	0	1	1	4.82831	2	20	4	0	1	0	1	0	0	1	1	-9.5
964	3	1	4	3	5.21881	52	10	1	1	5.70378	2	20	4	1	0	0	0	0	0	1	1	-9.5
965	1	1	4	2	4.96245	70	0	1	1	4.82831	2	20	4	0	1	1	0	0	0	1	1	-9.5
966	1	1	4	3	4.96245	60	9	1	1	4.17439	1	20	4	1	0	0	0	1	0	1	1	-9.5
967	1	1	4	2	4.96245	33	15	1	1	5.01064	1	20	4	0	1	0	0	1	0	1	1	-8.5
968	3	1	4	3	4.45723	35	16	1	1	5.01064	1	18	4	1	0	0	0	1	0	1	1	-4.5
969	1	1	3	3	4.45723	52	0	1	1	4.31749	1	18	4	0	0	0	0	0	0	1	1	-9.5
970	1	1	4	3	4.45723	35	12	1	1	4.82831	1	18	4	0	0	0	0	1	0	1	1	-4.83333
971	3	1	4	3	4.45723	75	5	1	1	4.60517	1	18	4	1	0	0	0	1	0	1	1	-5.33333
972	3	1	3	3	4.20461	36	12	1	1	5.29832	1	18	4	1	0	0	0	1	0	1	1	-5.25
973	3	1	4	3	4.446	60	0	1	1	5.01064	1	18	4	1	0	0	0	1	0	0	0	-9
974	3	1	4	3	4.95497	53	15	1	1	4.60517	1	18	4	1	0	0	0	1	0	0	0	-9
975	3	1	4	3	4.85392	66	5	1	1	8.92266	1	18	4	1	0	0	0	0	0	0	0	-9
976	3	1	4	3	3.952	38	10	1	1	4.31749	1	20	4	0	0	0	0	0	0	0	0	-8.5
977	3	1	4	3	4.85392	40	12	1	1	4.31749	1	20	4	1	0	0	0	1	0	0	0	-4.5
978	1	1	4	2	4.12041	65	5	1	2	5.99146	1	20	4	0	1	0	0	1	0	0	1	-4.83333
979	1	1	4	3	3.952	56	9	1	1	5.01064	1	20	4	1	0	0	1	1	0	1	1	-13.6667
980	3	1	3	2	5.35167	45	10	1	1	4.27667	1	12	4	1	1	0	0	0	0	0	0	-9.5
981	3	1	3	1	5.5575	30	0	1	2	5.29832	2	12	4	1	0	0	0	0	1	0	0	-3.66667
982	3	3	3	2	4.64248	30	18	1	1	3.21888	3	12	4	1	1	0	0	0	0	0	0	-11
983	3	1	3	1	4.41357	64	5	1	1	4.60517	5	64	4	1	1	1	0	0	0	0	0	-12
984	3	3	3	2	4.25015	33	12	1	1	5.29832	2	18	4	1	1	0	0	1	1	0	0	-10.5
985	3	1	3	2	4.24952	28	14	1	1	4.31749	3	15	4	1	1	1	0	0	0	0	0	-30.5
986	3	1	3	3	4.5433	45	10	1	1	3.61092	4	16	4	1	0	0	0	1	1	0	0	-8.5
987	3	1	3	3	3.63764	40	10	1	1	4.60517	3	15	4	1	0	0	0	1	1	0	0	-15.5
988	3	1	3	2	4.24952	32	10	1	1	4.31749	3	15	4	1	1	0	0	1	1	0	0	-14.5
989	3	1	3	1	4.94187	47	8	1	1	4.60517	3	15	4	1	0	0	0	1	1	0	0	-10.25
990	2	1	3	3	6.12635	27	12	1	1	3.91202	3	15	4	1	0	0	0	0	1	1	1	-9.5
991	3	1	3	1	4.74165	47	2	1	1	5.4161	2	18	4	1	1	0	0	0	1	0	0	-3.08333
992	3	3	3	3	5.3367	50	7	1	1	2.30259	7	18	4	1	0	0	0	0	1	0	0	-8
993	3	1	3	2	4.44787	40	0	1	1	4.09434	2	19	4	1	1	1	0	1	1	0	0	-9.5
994	3	1	2	3	4.93626	50	10	1	1	3.91202	3	19	4	1	0	0	0	0	1	0	0	-8.5
995	3	1	3	1	4.84083	40	0	1	1	2.30259	2	19	4	1	1	1	0	0	0	0	0	-9.5
996	3	2	3	2	4.74352	38	2	1	1	4.60517	3	19	4	1	1	0	0	0	0	0	0	-11
997	2	1	4	1	5.63235	50	12	1	2	6.21461	3	18	4	1	1	0	0	0	0	0	1	-9.5
998	3	1	3	1	5.14583	32	12	1	1	5.01064	2	18	4	1	1	0	0	0	0	0	0	-3.83333
999	3	1	4	3	5.13648	66	7	1	2	6.43775	2	18	4	1	0	0	0	0	0	0	0	-10.25
1000	3	1	3	3	5.23565	48	16	1	1	5.29832	2	18	4	1	0	0	0	0	0	0	0	-9.5
1001	3	1	3	2	5.33483	60	8	1	2	5.99146	3	18	4	1	1	0	0	0	0	0	0	-4.83333
1002	2	3	3	2	4.40483	43	8	1	1	4.96981	2	18	4	1	1	0	0	1	1	1	1	-10.25
1003	3	1	3	2	5.13835	67	12	1	2	6.21461	2	10	4	1	1	0	0	0	0	0	0	-11.5
1004	2	1	3	1	5.04105	61	5	1	2	6.39693	1	12	4	1	1	0	0	0	1	1	1	-10
1005	2	1	3	3	5.33483	52	16	1	1	4.82831	2	12	1	1	0	1	0	1	0	1	1	-9.75
1006	2	1	3	1	5.43213	35	10	1	2	5.56068	2	12	4	1	1	0	0	0	1	0	0	-9.25
1007	3	1	3	2	4.54517	50	12	1	2	5.70378	1	12	4	1	1	0	0	0	0	0	0	-9.5
1008	2	1	3	1	5.434	40	10	1	1	5.16479	3	10	4	1	1	1	0	0	0	0	0	-10.5
1009	3	1	3	3	4.93626	28	10	1	1	4.09434	2	15	4	1	0	0	0	0	0	0	0	-11.5
1010	3	1	3	1	4.74165	25	12	1	2	5.99146	3	12	4	1	1	0	0	0	0	0	0	-6.66667
1011	3	1	3	1	4.5433	55	12	1	1	5.01064	3	10	4	1	1	0	0	0	0	0	0	-4.66667
1012	3	1	3	2	5.33483	60	0	1	2	5.8861	2	13	4	1	1	0	0	0	0	0	0	-6
1013	3	1	3	3	5.52195	72	7	1	1	5.2575	1	13	4	1	0	0	0	0	0	0	0	-8.75
1014	3	1	4	3	4.85392	40	10	1	1	5.01064	1	16	4	1	0	0	0	0	0	0	0	-9
1015	3	1	4	2	4.446	28	15	1	2	5.8861	1	18	4	0	1	0	0	1	0	1	1	-5.33333
1016	2	1	3	3	5.23565	26	10	1	1	5.01064	1	18	4	1	0	0	0	1	0	1	1	-9.5
1017	3	1	4	3	4.94	45	2	1	1	5.01064	1	20	4	1	0	0	0	1	0	1	1	-5.33333
1018	1	1	4	3	4.446	28	10	1	1	4.60517	1	20	4	0	0	0	0	1	0	1	1	-5
1019	1	1	4	2	4.64061	32	10	1	1	4.82831	1	20	4	0	1	1	0	0	0	1	1	-9.5
1020	1	2	3	1	4.73791	38	0	1	1	4.60517	1	20	3	1	1	1	1	0	0	0	0	-19
1021	3	1	4	2	4.45723	42	1	1	1	5.29832	2	20	4	1	1	0	1	0	0	1	1	-4.83333
1022	1	1	3	2	4.446	49	2	1	1	5.16479	2	20	4	0	1	0	1	0	0	1	1	-5.33333
1023	1	1	3	2	4.74165	68	0	1	1	5.52146	2	20	4	0	1	0	0	0	1	1	1	-4.5
1024	1	1	4	2	4.20461	48	15	1	1	5.01064	2	20	4	0	1	1	0	0	0	1	1	-9.5
1025	2	1	3	3	4.96245	42	9	1	1	5.29832	2	20	4	1	0	0	0	1	0	1	1	-7
1026	1	1	4	2	4.45723	45	7	0	1	4.31749	2	20	4	0	1	0	1	0	0	1	1	-9.5
1027	3	1	4	3	5.32578	35	12	1	3	6.51471	2	20	4	1	0	0	1	0	0	0	1	-9.33333
1028	1	2	3	2	5.32921	50	4	1	2	5.85793	8	20	2	1	1	0	0	0	0	1	1	-9.5
1029	1	3	3	2	4.88386	50	8	1	1	5.01064	5	28	2	1	1	1	0	0	0	1	1	-9.5
1030	2	2	3	2	4.57823	50	4	1	1	4.49981	5	38	3	1	1	0	0	0	0	1	1	-8.33333
1031	1	2	2	1	4.04182	52	8	1	2	5.61677	5	28	4	1	1	0	0	0	0	1	1	-10.5
1032	1	2	3	3	4.95247	48	12	1	1	5.29832	8	25	2	1	0	0	0	0	0	1	1	-12.3333
1033	1	2	3	2	5.05227	60	10	1	2	5.70378	8	35	4	1	1	1	1	1	1	1	1	-9
1034	2	2	3	1	4.98678	45	0	1	1	5.29832	8	38	4	1	1	0	0	0	0	1	1	-9.5
1035	2	2	3	2	5.05789	50	5	1	2	5.70378	7	35	3	1	1	1	1	1	1	1	1	-20.4167
1036	2	1	4	2	4.8901	35	10	1	3	6.74524	8	29	4	1	1	0	0	0	0	0	1	-8.16667
1037	1	2	3	1	4.88386	50	5	1	2	5.70378	5	28	4	1	1	0	0	0	0	1	1	-23
1038	2	2	3	1	4.57698	60	8	1	1	4.82831	8	25	4	1	1	0	0	0	0	1	1	-8.5
1039	2	1	3	1	5.05352	42	10	1	2	6.25383	3	27	4	1	1	0	0	0	0	1	1	-22.5
1040	2	1	2	3	5.12712	60	5	1	1	4.82831	5	29	4	1	0	0	0	0	0	1	1	-9
1041	2	2	1	2	4.47594	35	12	1	3	5.70378	5	25	3	1	1	0	0	0	0	0	0	-9.25
1042	2	2	1	2	5.16455	58	10	1	1	5.29832	5	29	3	1	1	1	0	0	0	1	1	-11
1043	1	2	3	2	4.62813	35	17	1	3	6.55108	5	29	4	1	1	0	0	0	0	0	1	-9.33333
1044	2	2	3	2	4.88386	50	0	1	2	6.21461	8	29	3	1	1	0	0	0	0	1	1	-8.5
1045	2	3	2	1	4.91505	40	6	1	1	5.16479	9	28	3	1	1	0	0	0	0	1	1	-22.4167
1046	2	3	1	1	5.0897	40	10	1	1	4.74493	8	29	4	1	1	0	0	0	0	1	1	-17.5
1047	2	3	2	2	5.0897	38	8	1	1	3.91202	5	25	2	1	1	0	0	0	0	1	1	-9
1048	1	2	4	2	4.50338	40	12	1	3	6.62007	5	29	4	1	1	1	1	1	1	0	1	-2.83333
1049	2	3	2	1	5.0897	42	10	1	2	6.21461	5	25	3	1	1	0	0	0	0	1	1	-8
1050	1	3	2	2	5.09905	50	16	1	3	6.90776	5	28	2	1	1	1	1	1	1	0	1	-8.875
1051	1	2	3	2	4.9138	40	10	1	2	5.70378	3	29	4	1	1	0	0	0	0	1	1	-22.1667
1052	2	3	1	1	4.82773	60	0	1	1	4.86753	1	28	2	1	1	0	0	0	0	1	1	-19.9167
1053	1	3	4	1	4.98304	40	8	1	2	6.21461	1	28	4	1	1	1	1	1	1	1	1	-6.75
1054	1	2	3	1	4.75288	45	5	1	1	4.60517	2	26	3	1	1	0	0	0	0	1	1	-8.5
1055	1	1	1	1	5.0373	38	12	1	1	4.82831	3	28	4	1	1	1	1	1	1	1	1	-14.25
1056	1	3	1	1	4.75288	42	5	1	1	5.52146	4	26	4	1	1	1	1	1	1	1	1	-16.75
1057	2	3	2	1	5.12712	45	12	1	1	5.52146	5	29	4	1	1	1	1	1	1	1	1	-7.5
1058	1	1	2	1	5.44523	40	10	1	1	5.16479	7	33	4	1	1	1	1	1	1	1	1	-17.5
1059	1	2	2	2	5.52008	58	0	1	1	5.29832	8	33	4	1	1	0	0	0	0	1	1	-7.5
1060	2	2	3	1	4.97742	42	17	1	1	5.48064	35	25	4	1	1	0	0	0	0	1	1	-9
1061	2	3	1	1	4.86515	37	12	1	1	5.01064	8	36	4	1	1	0	0	0	0	1	1	-15
1062	1	2	2	1	5.0897	28	16	1	1	5.32788	6	35	3	1	1	0	0	0	0	1	1	-8
1063	2	3	3	2	5.0897	50	0	1	2	5.99146	7	28	4	1	1	0	0	0	0	1	1	-8
1064	2	3	3	2	4.86515	55	0	1	1	4.7362	6	36	4	1	1	0	0	0	0	1	1	-7
1065	2	3	1	1	5.02982	40	0	1	1	4.60517	7	37	4	1	1	0	0	0	0	1	1	-8
1066	2	3	2	1	4.66306	50	5	1	1	4.60517	7	35	4	1	1	0	0	0	0	1	1	-9.5
1067	2	3	4	1	4.88386	55	8	1	3	7.1309	8	38	4	1	1	1	0	0	0	0	0	-10
1068	2	3	3	1	4.77284	60	3	1	2	5.99146	8	40	3	1	1	0	0	0	0	1	1	-19.3333
1069	2	3	2	2	4.8427	42	6	1	2	5.59842	8	37	4	1	1	0	0	0	0	1	1	-10.4333
1070	1	3	2	2	4.88594	48	12	1	2	5.99146	5	38	4	1	1	0	0	0	0	1	1	-18.7333
1071	2	3	1	1	5.16455	47	12	1	1	5.29832	7	38	4	1	1	1	0	0	0	1	1	-9.41667
1072	2	3	1	1	5.25811	48	10	1	1	4.94164	5	40	4	1	1	0	0	0	0	1	1	-8.25
1073	2	3	1	2	5.0897	38	0	1	1	5.52146	8	35	4	1	1	1	1	1	1	1	1	-13
1074	2	3	1	1	4.7903	36	12	1	1	5.01064	5	38	4	1	1	0	0	0	0	1	1	-8.5
1075	2	3	4	1	4.81525	55	0	1	1	5.70378	1	40	4	1	1	0	0	0	0	1	1	-10.3333
1076	2	3	3	2	5.38909	46	16	1	1	4.5326	1	40	4	1	1	0	0	0	0	1	1	-7
1077	2	3	2	1	5.30177	28	10	1	2	5.70378	2	42	4	1	1	0	0	0	0	1	1	-10.6667
1078	3	3	4	2	5.10217	45	10	1	3	7.17012	2	40	4	1	1	0	0	0	0	0	1	-3.83333
1079	2	3	1	1	4.61566	55	0	1	2	5.29832	3	42	4	1	1	0	0	0	0	1	1	-4.33333
1080	1	3	1	1	5.0897	30	10	1	1	5.01064	8	45	4	1	1	0	0	0	0	1	1	-8
1081	2	3	1	1	4.14785	65	0	1	2	5.29832	8	28	4	1	1	0	0	0	0	1	1	-0.833333
1082	1	3	4	2	4.62501	42	12	1	1	5.29832	4	42	4	1	1	0	0	0	0	1	1	-3.58333
1083	2	3	2	1	4.72793	60	5	1	2	5.61677	8	45	4	1	1	0	0	0	0	1	1	-7.83333
1084	2	2	2	1	5.03356	55	0	1	1	3.68888	3	15	2	1	1	0	0	0	0	1	1	-11
1085	2	2	1	1	5.01485	65	12	1	3	6.90776	5	15	2	1	1	0	0	0	0	0	1	-7.83333
1086	3	1	4	1	5.22692	81	0	1	3	7.31322	4	13	4	1	1	0	0	0	0	0	1	-11
1087	1	1	4	2	5.15613	45	5	1	3	6.76849	3	18	2	1	1	0	0	0	0	0	1	-8.625
1088	1	1	1	2	5.12712	50	5	1	1	4.82831	4	13	4	1	1	0	0	0	0	1	1	-10
1089	2	1	1	1	5.10217	40	10	1	1	5.29832	3	5	4	1	1	0	0	0	0	1	1	-9
1090	1	1	1	2	5.10217	60	5	1	1	5.29832	5	13	2	1	1	0	0	0	0	1	1	-11.1667
1091	3	1	1	1	5.12712	45	17	1	3	7.37776	4	13	3	1	1	0	0	0	0	0	1	0
1092	2	1	1	1	5.05602	44	17	1	1	4.82831	3	14	4	1	1	0	0	0	0	1	1	-7.75
1093	2	1	1	1	5.10841	45	0	1	3	7.6009	4	13	4	1	1	0	0	0	0	0	1	-9
1094	2	1	1	2	5.12712	35	8	1	1	4.12713	3	13	4	1	1	0	0	0	0	1	1	-11.5
1095	2	3	1	1	5.45458	65	0	1	1	3.91202	5	13	4	1	1	0	0	0	0	1	1	-14.75
1096	1	3	1	2	5.35167	55	5	1	1	4.2485	3	14	4	1	1	0	0	0	0	1	1	-27.8333
1097	1	3	1	1	5.03356	60	5	1	1	4.82831	2	12	2	1	1	0	0	0	0	1	1	-13
1098	1	1	3	1	5.65106	34	17	1	3	6.79122	3	12	2	1	1	0	0	0	0	0	1	-8.5
1099	1	1	1	3	5.3367	55	1	1	1	4.82831	2	10	4	1	0	0	0	0	0	1	1	-22.1667
1100	1	1	1	1	5.06537	60	5	1	2	5.56068	2	10	4	1	1	0	0	0	0	1	1	-13.5
1101	1	1	1	3	5.0897	63	5	1	1	4.86753	2	10	4	1	0	0	0	0	0	1	1	-7
1102	1	3	1	1	5.20197	50	8	1	1	4.60517	2	11	4	1	1	0	0	0	0	1	1	-9.625
1103	2	3	1	2	5.22068	44	8	1	1	5.52146	2	12	4	1	1	0	0	0	0	1	1	-7.25
1104	2	3	3	1	5.19074	73	6	1	2	5.29832	3	11	4	1	1	0	0	0	0	1	1	-9.75
1105	2	1	1	2	5.33295	35	0	1	1	5.29832	1	13	4	1	1	0	0	0	0	1	1	-8.75
1106	2	3	1	1	5.07473	32	8	1	1	5.01064	3	13	4	1	1	0	0	0	0	1	1	-12.5
1107	2	3	4	1	5.42901	58	5	1	2	5.52146	3	12	4	1	1	0	0	0	0	1	1	-10.8333
1108	2	1	3	1	5.39845	43	3	1	3	6.10925	1	17	4	1	1	0	0	0	0	0	1	-13.6667
1109	2	1	4	1	5.1739	65	0	1	3	6.10925	1	14	4	1	1	0	0	0	0	0	1	-10.8333
1110	1	3	1	1	5.24563	40	5	1	1	4.60517	3	14	4	1	1	0	0	0	0	1	1	-11.5
1111	3	3	2	3	5.27308	47	5	1	1	4.82831	3	14	4	1	0	1	0	0	0	1	1	-7.75
1112	2	3	1	2	5.1396	50	5	1	1	4.60517	4	13	4	1	1	0	0	0	0	1	1	-7.33333
1113	3	1	4	1	4.74352	63	8	1	2	6.47697	2	18	4	1	1	0	0	0	0	1	1	-11.5
1114	2	1	3	1	4.94	37	8	1	2	5.85793	4	19	4	1	1	0	0	1	1	0	0	-10.5
1115	3	1	3	1	4.74352	67	5	1	1	5.29832	3	18	4	1	1	0	0	0	0	1	1	-10.25
1116	3	1	2	3	5.13835	75	5	1	1	4.40672	3	18	4	1	1	0	0	0	0	0	0	-9.5
1117	3	1	3	1	6.422	70	5	1	1	5.29832	2	10	4	1	1	0	0	0	0	0	0	-8.75
1118	2	1	3	1	4.74165	29	10	1	2	5.52146	1	10	4	1	1	0	0	0	0	1	1	-6.16667
1119	2	1	3	1	5.74462	55	0	1	3	6.62007	2	12	4	1	1	0	0	0	0	0	0	-10
1120	3	1	3	1	5.72965	52	0	1	2	5.29832	2	15	4	1	1	0	0	0	0	0	0	-8
1121	3	1	3	1	4.94	36	10	1	2	5.52146	2	10	4	1	1	0	0	0	0	0	1	-11
1122	3	1	3	2	5.13461	55	10	1	2	6.30992	2	15	4	1	1	0	0	0	0	0	1	-8.75
1123	2	1	3	1	5.13835	65	0	1	2	5.70378	2	12	4	1	1	0	0	0	0	0	1	-8.5
1124	2	1	3	2	5.53505	38	8	1	1	4.82831	2	15	4	1	1	0	0	0	0	1	1	-11
1125	3	1	3	1	4.446	39	18	1	2	5.99146	3	12	4	1	1	0	0	0	0	0	1	-9.25
1126	2	1	3	2	4.93626	42	12	1	1	5.29832	2	12	4	1	1	0	0	0	0	1	1	-8.75
1127	3	1	3	2	5.5313	40	3	0	1	3.21888	2	12	4	1	1	0	0	0	0	1	1	-11
1128	3	1	3	1	4.64435	32	8	1	2	5.52146	2	12	4	1	1	0	0	0	0	0	1	-9
1129	3	1	3	1	4.87513	60	0	1	1	4.60517	2	12	4	1	1	0	0	0	0	1	1	-9.66667
1130	2	1	3	1	4.94	38	8	1	1	5.29832	2	12	4	1	1	0	0	0	0	1	1	-17.8333
1131	3	1	3	2	4.61067	50	10	1	2	5.56068	3	13	4	1	1	0	0	0	0	0	1	-9.25
1132	2	1	3	2	4.70984	60	10	1	1	5.52146	3	13	4	1	1	0	0	0	0	1	1	-5.08333
1133	3	1	3	1	5.434	45	2	1	1	5.16479	2	12	4	1	1	0	0	0	0	0	0	-8.5
1134	2	1	3	2	6.03466	28	10	1	1	5.29832	2	12	4	1	1	0	0	0	0	0	0	-8.75
1135	2	1	3	1	5.10342	32	8	1	1	5.29832	2	12	4	1	1	0	0	1	1	1	1	-9.5
1136	3	1	3	3	5.1396	50	5	1	1	5.29832	2	10	4	1	1	0	0	0	0	1	1	-5.83333
1137	3	1	3	1	4.57574	40	12	1	1	4.56435	2	10	4	1	1	0	0	0	0	1	1	-2.5
1138	3	1	3	3	4.3487	42	5	1	1	4.78749	3	12	4	1	1	0	0	0	0	1	1	-9.5
1139	3	1	3	3	4.42542	53	12	1	2	5.48064	3	10	4	1	1	0	0	0	0	0	1	-3.25
1140	3	1	3	3	5.38535	41	0	1	1	4.78749	3	10	4	1	0	0	0	0	0	1	1	-12.75
1141	3	1	3	1	4.94	66	0	1	2	5.48064	3	10	4	1	1	0	0	0	0	0	1	-4.5
1142	3	1	3	1	4.94	66	0	1	2	5.48064	3	10	4	1	1	0	0	0	0	0	1	-4.5
1143	1	1	4	2	4.70048	62	5	1	3	6.21461	3	15	4	0	1	1	0	1	0	0	1	-7
1144	2	3	3	1	4.79405	38	5	1	2	5.92693	3	16	4	1	1	1	0	0	0	0	1	-3.16667
1145	2	3	3	1	4.4329	58	0	1	1	5.01064	3	16	4	1	1	1	0	0	0	1	1	-9.25
1146	2	1	2	1	5.11589	72	12	1	1	5.29832	3	16	4	1	1	1	0	0	0	1	1	-1.5
1147	1	3	3	1	5.4078	28	10	1	1	5.29832	3	16	1	0	1	1	0	1	0	1	1	-5
1148	2	1	3	2	4.95497	35	8	1	2	5.99146	3	16	4	1	1	0	0	0	0	0	0	-3.33333
1149	2	3	3	2	5.11589	28	8	1	1	5.01064	3	16	1	1	1	1	0	0	0	1	1	-6.25
1150	2	2	3	3	5.18513	42	3	1	3	6.05209	3	16	1	1	0	0	0	0	0	0	1	-6
1151	1	1	3	1	5.5313	45	5	1	1	4.82831	3	16	2	1	1	1	0	1	1	1	1	-7
1152	2	1	3	1	5.11589	62	10	1	1	5.16479	3	16	4	1	1	1	0	1	0	1	1	-13.1667
1153	2	1	3	1	5.11589	45	5	1	2	5.70378	3	16	4	1	1	0	0	0	0	0	1	-7.5
1154	2	1	3	2	4.63125	50	8	1	1	4.82831	3	16	2	1	1	1	0	0	0	1	1	-10.5
1155	2	1	3	1	5.1477	65	10	1	3	5.99146	3	16	2	1	1	1	0	1	0	0	1	-9.75
1156	1	2	3	2	5.50822	42	8	1	3	6.21461	3	16	2	1	1	1	0	1	1	0	1	-6.66667
1157	2	1	3	3	4.56202	35	0	1	2	5.85793	4	17	1	1	0	0	0	0	0	0	1	-7
1158	2	1	3	3	4.56202	58	5	1	1	4.60517	4	17	1	1	0	1	0	1	0	1	1	-8.75
1159	2	1	3	3	4.79405	32	8	1	1	4.60517	4	17	4	1	0	1	0	0	0	1	1	-8
1160	2	2	3	2	5.00175	29	0	1	1	5.11799	4	17	4	1	1	1	0	0	0	1	1	-7.75
1161	1	2	3	2	5.5313	58	8	1	1	4.31749	3	16	2	0	1	1	0	1	1	1	1	-13
1162	2	2	3	2	5.5313	63	5	1	1	4.60517	3	16	4	1	1	0	0	0	0	1	1	-13
1163	1	1	3	1	5.80824	48	5	1	1	4.82831	3	16	2	0	1	1	0	0	0	0	0	-4.5
1164	1	1	3	1	4.93252	39	2	1	1	5.16479	3	16	2	0	1	1	0	1	0	1	1	-7.5
1165	2	2	4	1	5.34668	40	0	1	2	5.70378	4	17	4	1	1	0	0	0	0	0	1	-6.16667
1166	2	2	3	1	5.11589	62	0	1	2	5.85793	4	18	1	1	1	1	0	0	0	0	1	-14
1167	1	1	3	1	4.93252	36	0	1	2	5.70378	4	17	2	0	1	1	0	0	0	0	1	-7
1168	1	2	2	1	5.34792	28	0	1	1	4.60517	4	17	1	0	1	0	0	0	0	1	1	-9.5
1169	3	1	3	1	5.60054	63	0	1	1	5.29832	4	19	2	1	1	1	0	0	0	1	1	-13.25
1170	1	1	2	1	5.11589	48	12	1	2	5.70378	3	16	2	0	1	0	0	1	0	0	1	-9
1171	2	2	3	1	4.47033	59	0	1	2	5.63479	3	16	4	1	1	0	0	0	0	0	1	-8
1172	2	1	3	1	5.39283	28	16	1	3	6.21461	4	17	1	1	1	0	0	0	0	0	1	-14.3333
1173	1	2	2	1	5.06974	32	0	1	2	5.76832	3	16	2	1	1	1	0	0	0	0	1	-14.5
1174	2	1	3	1	5.43899	36	8	1	2	5.70378	4	17	2	1	1	1	0	1	1	0	1	-15
1175	2	1	3	1	5.23129	64	0	1	3	6.21461	4	17	2	1	1	1	0	0	0	0	1	-11.0833
1176	2	1	3	1	4.97742	58	0	1	2	5.99146	4	17	2	1	1	1	0	0	0	1	1	-14
1177	2	1	3	1	5.16205	64	0	1	3	6.39693	4	17	1	1	1	0	0	1	0	0	1	-10.8333
1178	3	2	2	1	5.39283	29	3	1	1	5.70378	4	17	2	1	1	0	0	1	0	1	1	-15.3333
1179	2	3	3	1	5.25436	34	8	1	2	5.70378	4	17	2	1	1	1	0	1	0	1	1	-9
1180	1	1	2	2	5.34792	58	0	1	1	4.82831	4	17	2	1	1	1	0	0	0	1	1	-6.5
1181	1	1	2	3	4.14661	48	0	1	1	5.29832	4	17	2	1	0	0	0	1	0	1	1	-14.6667
1182	1	1	3	2	5.20945	62	10	1	2	5.99146	4	17	2	0	1	1	0	1	0	1	1	-14
1183	1	1	3	1	5.39283	58	0	1	2	6.05209	4	17	2	1	1	0	0	1	0	1	1	-15.8333
1184	2	1	4	1	5.02358	38	10	1	3	6.2634	4	17	4	1	1	0	0	0	0	0	1	-15
1185	2	1	2	1	5.04666	55	0	1	2	5.99146	4	17	4	1	1	1	0	0	0	1	1	-9
1186	3	2	4	1	4.97742	48	3	1	3	6.10925	4	17	4	1	1	1	0	0	0	0	1	-15
1187	1	1	4	1	5.25436	42	2	1	3	6.21461	4	17	2	1	1	1	0	1	0	0	1	-8.66667
1188	2	1	2	1	4.49091	49	8	1	1	5.29832	3	35	4	0	1	0	0	0	0	1	1	-3.83333
1189	3	1	4	2	4.58447	25	10	1	3	6.80239	2	35	4	1	1	0	0	0	0	0	1	-13.65
1190	2	1	2	1	5.23939	45	5	1	1	5.99146	2	12	4	0	1	0	0	0	0	1	1	-8.5
1191	2	1	3	1	4.71545	37	13	1	1	5.99146	2	12	4	0	1	0	0	0	0	1	1	-8.25
1192	3	1	3	1	4.90258	28	8	1	1	5.70378	2	24	4	1	1	0	0	0	0	1	1	-6.75
1193	3	1	3	2	5.1318	40	5	1	1	5.52146	4	25	4	1	1	0	0	0	0	1	1	-16
1194	1	1	4	1	5.39845	55	10	0	3	6.90776	2	25	4	1	1	1	1	1	1	0	1	-10.125
1195	1	1	3	1	5.07909	60	0	1	2	5.99146	7	22	4	1	1	0	0	0	0	1	1	-11.6667
1196	1	1	2	1	5.23191	60	10	1	1	5.52146	4	22	4	1	1	0	0	0	0	1	1	-13.3333
